# Supplementary material for: Estimated impact of the 2020 economic downturn on under-5 mortality for 129 countries
Source: PLoS One. 2022 Feb 23;17(2):e0263245. doi: 10.1371/journal.pone.0263245 (PMC8865697; doi:10.1371/journal.pone.0263245)
Supplement: S1 Appendix — (ZIP) [file pone.0263245.s001.zip › S1 Appendix.tex]

\documentclass[10pt,letterpaper]{article}
\usepackage[top=0.85in,left=2.75in,footskip=0.75in]{geometry}

% amsmath and amssymb packages, useful for mathematical formulas and symbols
\usepackage{amsmath,amssymb}

% Use adjustwidth environment to exceed column width (see example table in text)
\usepackage{changepage}

% Use Unicode characters when possible
\usepackage[utf8x]{inputenc}

% textcomp package and marvosym package for additional characters
\usepackage{textcomp,marvosym}

% cite package, to clean up citations in the main text. Do not remove.
\usepackage{cite}

% Use nameref to cite supporting information files (see Supporting Information section for more info)
\usepackage{nameref,hyperref}

% line numbers
\usepackage[right]{lineno}

% ligatures disabled
\usepackage{microtype}
\DisableLigatures[f]{encoding = *, family = * }

% color can be used to apply background shading to table cells only
\usepackage[table]{xcolor}

% array package and thick rules for tables
\usepackage{array}

\usepackage[T1]{fontenc}
\usepackage{lmodern}

% create "+" rule type for thick vertical lines
\newcolumntype{+}{!{\vrule width 2pt}}

% create \thickcline for thick horizontal lines of variable length
\newlength\savedwidth
\newcommand\thickcline[1]{%
	\noalign{\global\savedwidth\arrayrulewidth\global\arrayrulewidth 2pt}%
	\cline{#1}%
	\noalign{\vskip\arrayrulewidth}%
	\noalign{\global\arrayrulewidth\savedwidth}%
}

% \thickhline command for thick horizontal lines that span the table
\newcommand\thickhline{\noalign{\global\savedwidth\arrayrulewidth\global\arrayrulewidth 2pt}%
	\hline
	\noalign{\global\arrayrulewidth\savedwidth}}


% Remove comment for double spacing
%\usepackage{setspace} 
%\doublespacing

% Text layout
\raggedright
\setlength{\parindent}{0.5cm}
\textwidth 5.25in 
\textheight 8.75in

% Bold the 'Figure #' in the caption and separate it from the title/caption with a period
% Captions will be left justified
\usepackage[aboveskip=1pt,labelfont=bf,labelsep=period,justification=raggedright,singlelinecheck=off]{caption}
\renewcommand{\figurename}{Fig}

% Use the PLoS provided BiBTeX style
\bibliographystyle{plos2015}

% Remove brackets from numbering in List of References
\makeatletter
\renewcommand{\@biblabel}[1]{\quad#1.}
\makeatother

%LONG TABLE
\usepackage{pdflscape}
\usepackage{longtable}
\usepackage{multirow}
\usepackage{siunitx}
\usepackage{booktabs}
\usepackage{makecell}

% Header and Footer with logo
\usepackage{lastpage,fancyhdr,graphicx}
\usepackage{epstopdf}
%\pagestyle{myheadings}
\pagestyle{fancy}
\fancyhf{}
%\setlength{\headheight}{27.023pt}
%\lhead{\includegraphics[width=2.0in]{PLOS-submission.eps}}
\rfoot{\thepage/\pageref{LastPage}}
\renewcommand{\headrulewidth}{0pt}
\renewcommand{\footrule}{\hrule height 2pt \vspace{2mm}}
\fancyheadoffset[L]{2.25in}
\fancyfootoffset[L]{2.25in}
\lfoot{\today}

%% Include all macros below

\newcommand{\lorem}{{\bf LOREM}}
\newcommand{\ipsum}{{\bf IPSUM}}

%% END MACROS SECTION


\begin{document}
	

\begin{landscape}
\paragraph*{S1 Appendix}\label{S1 Appendix}
\textbf{}
	\begin{table}[!ht]
		\begin{center} % Comment out/remove adjustwidth environment if table fits in text column.
			\setlength\LTleft{-1cm}
			\setlength\LTright{1cm}
			\caption*{
				{\bf Descriptive Statistics of variables used for the analysis.}}
			\resizebox{1.5\textwidth}{!}{\begin{tabular}{|l|r|r|r|r|r|r|r|r|r|r|r|r|r|r|r|r|r|r|r|r|r|r|r|r|r|r|r|r|r|r|r|}
					\hline
					& \multicolumn{31}{c|}{Year} \\
					\hline
					& 1990  & 1991  & 1992  & 1993  & 1994  & 1995  & 1996  & 1997  & 1998  & 1999  & 2000  & 2001  & 2002  & 2003  & 2004  & 2005  & 2006  & 2007  & 2008  & 2009  & 2010  & 2011  & 2012  & 2013  & 2014  & 2015  & 2016  & 2017  & 2018  & 2019  & 2020 \\
					\hline
					\multicolumn{1}{|p{11.82em}|}{\textbf{Under-five mortality (deaths under age 5 per 1,000 live births)}} &       &       &       &       &       &       &       &       &       &       &       &       &       &       &       &       &       &       &       &       &       &       &       &       &       &       &       &       &       &       &  \\
					\hline
					Mean  & 102.49 & 100.82 & 99.06 & 97.14 & 95.01 & 92.66 & 90.13 & 87.48 & 84.79 & 82.08 & 89.90 & 88.08 & 82.79 & 80.78 & 70.77 & 76.26 & 73.73 & 72.08 & 66.84 & 64.12 & 66.69 & 57.82 & 57.17 & 53.73 & 53.03 & 43.52 & 42.07 & 40.74 & 39.52 & 38.37 & 37.29 \\
					\hline
					Standard Deviation & 71.62 & 72.23 & 72.33 & 71.64 & 70.09 & 67.89 & 65.40 & 63.02 & 60.91 & 59.03 & 58.80 & 58.30 & 55.66 & 53.62 & 52.09 & 49.73 & 47.46 & 46.79 & 44.43 & 41.74 & 42.26 & 39.49 & 37.97 & 34.94 & 35.01 & 32.34 & 31.32 & 30.41 & 29.57 & 28.81 & 28.09 \\
					\hline
					Share of missing observations & 0.00  & 0.00  & 0.00  & 0.00  & 0.00  & 0.00  & 0.00  & 0.00  & 0.00  & 0.00  & 0.00  & 0.00  & 0.00  & 0.00  & 0.00  & 0.00  & 0.00  & 0.00  & 0.00  & 0.00  & 0.00  & 0.00  & 0.00  & 0.00  & 0.00  & 0.00  & 0.00  & 0.00  & 0.00  & 0.00  & 0.00 \\
					\hline
					\multicolumn{1}{|p{11.82em}|}{\textbf{GDP per capita constant 2010\$}} &       &       &       &       &       &       &       &       &       &       &       &       &       &       &       &       &       &       &       &       &       &       &       &       &       &       &       &       &       &       &  \\
					\hline
					Mean  & 2,454 & 2,431 & 2,334 & 2,356 & 2,331 & 2,346 & 2,402 & 2,475 & 2,509 & 2,591 & 2,451 & 2,462 & 2,619 & 2,614 & 2,806 & 2,861 & 2,941 & 2,995 & 3,144 & 3,145 & 2,973 & 3,209 & 3,387 & 3,362 & 3,485 & 3,738 & 3,782 & 3,824 & 3,940 & 3,996 & 3,957 \\
					\hline
					Standard Deviation & 2,444 & 2,444 & 2,422 & 2,381 & 2,369 & 2,338 & 2,346 & 2,430 & 2,457 & 2,430 & 2,430 & 2,313 & 2,480 & 2,531 & 2,717 & 2,998 & 3,122 & 3,453 & 3,419 & 3,387 & 3,306 & 3,178 & 3,406 & 3,225 & 3,342 & 3,163 & 3,148 & 3,228 & 3,237 & 3,273 & 2,835 \\
					\hline
					Share of missing observations & 13.18 & 13.18 & 12.40 & 11.63 & 10.85 & 8.53  & 8.53  & 7.75  & 7.75  & 6.98  & 5.43  & 4.65  & 3.88  & 3.88  & 3.88  & 3.88  & 3.88  & 3.88  & 3.10  & 3.10  & 2.33  & 3.10  & 3.88  & 3.88  & 3.88  & 4.65  & 5.43  & 5.43  & 6.20  & 10.85 & 100.00 \\
					\hline
					\multicolumn{1}{|p{11.82em}|}{\textbf{Physicians (per 1,000 people)}} &       &       &       &       &       &       &       &       &       &       &       &       &       &       &       &       &       &       &       &       &       &       &       &       &       &       &       &       &       &       &  \\
					\hline
					Mean  & 0.96  & 1.08  & 1.04  & 0.95  & 1.07  & 1.03  & 1.02  & 1.05  & 1.12  & 1.09  & 0.78  & 0.79  & 0.87  & 0.81  & 0.76  & 0.82  & 0.88  & 0.87  & 0.91  & 0.73  & 0.61  & 0.95  & 0.93  & 0.92  & 0.93  & 1.19  & 1.05  & 1.06  & 1.14  & 1.17  & 1.16 \\
					\hline
					Standard Deviation & 1.30  & 1.41  & 1.39  & 1.33  & 1.40  & 1.32  & 1.31  & 1.29  & 1.36  & 1.34  & 1.22  & 1.23  & 1.26  & 1.22  & 1.06  & 1.21  & 1.23  & 1.19  & 1.18  & 1.06  & 0.90  & 1.19  & 1.19  & 1.15  & 1.25  & 1.43  & 1.39  & 1.47  & 1.51  & 1.37  & 1.36 \\
					\hline
					Share of missing observations & 30.23 & 62.02 & 61.24 & 46.51 & 62.02 & 42.64 & 53.49 & 48.06 & 62.02 & 63.57 & 52.71 & 58.91 & 62.02 & 62.02 & 31.78 & 52.71 & 58.14 & 48.84 & 35.66 & 35.66 & 17.05 & 48.84 & 49.61 & 47.29 & 49.61 & 53.49 & 48.06 & 51.94 & 67.44 & 100.00 & 100.00 \\
					\hline
					\multicolumn{1}{|p{11.82em}|}{\textbf{Electric power consumption (kWh per capita)}} &       &       &       &       &       &       &       &       &       &       &       &       &       &       &       &       &       &       &       &       &       &       &       &       &       &       &       &       &       &       &  \\
					\hline
					Mean  & 978   & 963   & 921   & 881   & 889   & 898   & 924   & 933   & 972   & 981   & 824   & 785   & 904   & 864   & 926   & 999   & 1,017 & 994   & 1,050 & 990   & 955   & 1,095 & 1,105 & 1,108 & 1,133 & 1,384 & 1,351 & 1,357 & 1,414 & 1,467 & 1,453 \\
					\hline
					Standard Deviation & 1,412 & 1,394 & 1,327 & 1,223 & 1,201 & 1,167 & 1,186 & 1,177 & 1,201 & 1,165 & 1,165 & 1,103 & 1,179 & 1,146 & 1,142 & 1,345 & 1,324 & 1,335 & 1,333 & 1,252 & 1,279 & 1,252 & 1,230 & 1,239 & 1,276 & 1,366 & 1,361 & 1,375 & 1,394 & 1,369 & 1,314 \\
					\hline
					Share of missing observations & 37.21 & 36.43 & 35.66 & 35.66 & 35.66 & 34.88 & 34.88 & 34.88 & 34.88 & 34.88 & 33.33 & 33.33 & 33.33 & 33.33 & 33.33 & 32.56 & 32.56 & 32.56 & 32.56 & 32.56 & 32.56 & 32.56 & 32.56 & 32.56 & 32.56 & 100.00 & 100.00 & 100.00 & 100.00 & 100.00 & 100.00 \\
					\hline
					\multicolumn{1}{|p{11.82em}|}{\textbf{Proportion of seats held by women in national parliaments (\%)}} &       &       &       &       &       &       &       &       &       &       &       &       &       &       &       &       &       &       &       &       &       &       &       &       &       &       &       &       &       &       &  \\
					\hline
					Mean  & 4.06  & 4.80  & 5.23  & 5.85  & 6.52  & 7.44  & 7.99  & 8.25  & 9.12  & 9.32  & 9.48  & 10.28 & 11.69 & 12.44 & 12.44 & 13.70 & 14.13 & 14.83 & 15.31 & 15.32 & 14.80 & 16.47 & 16.71 & 17.56 & 18.30 & 19.76 & 20.29 & 20.52 & 21.17 & 21.65 & 22.76 \\
					\hline
					Standard Deviation & 10.15 & 10.15 & 10.09 & 10.17 & 10.20 & 10.33 & 10.21 & 7.33  & 7.72  & 7.51  & 8.08  & 7.90  & 9.12  & 9.22  & 9.03  & 9.29  & 9.57  & 9.83  & 10.93 & 10.45 & 10.70 & 10.61 & 10.80 & 11.37 & 12.20 & 12.16 & 12.36 & 11.98 & 12.35 & 12.33 & 10.35 \\
					\hline
					Share of missing observations & 100.00 & 100.00 & 100.00 & 100.00 & 100.00 & 100.00 & 100.00 & 20.16 & 18.60 & 24.03 & 18.60 & 14.73 & 18.60 & 10.85 & 7.75  & 4.65  & 2.33  & 3.10  & 3.88  & 3.88  & 3.88  & 3.10  & 2.33  & 6.20  & 3.88  & 2.33  & 0.78  & 1.55  & 1.55  & 0.78  & 100.00 \\
					\hline
					\multicolumn{1}{|p{11.82em}|}{\textbf{Total fertility (live births per woman)}} &       &       &       &       &       &       &       &       &       &       &       &       &       &       &       &       &       &       &       &       &       &       &       &       &       &       &       &       &       &       &  \\
					\hline
					Mean  & 4.79  & 4.70  & 4.61  & 4.52  & 4.43  & 4.34  & 4.25  & 4.17  & 4.09  & 4.02  & 4.36  & 4.36  & 4.21  & 4.20  & 3.92  & 4.17  & 4.12  & 4.13  & 3.96  & 3.92  & 4.10  & 3.88  & 3.84  & 3.69  & 3.67  & 3.28  & 3.24  & 3.20  & 3.16  & 3.11  & 3.07 \\
					\hline
					Standard Deviation & 1.64  & 1.65  & 1.66  & 1.66  & 1.67  & 1.68  & 1.69  & 1.70  & 1.70  & 1.71  & 1.66  & 1.59  & 1.60  & 1.60  & 1.58  & 1.56  & 1.51  & 1.56  & 1.48  & 1.44  & 1.51  & 1.47  & 1.42  & 1.32  & 1.35  & 1.35  & 1.32  & 1.30  & 1.27  & 1.24  & 1.22 \\
					\hline
					Share of missing observations & 0.00  & 0.00  & 0.00  & 0.00  & 0.00  & 0.00  & 0.00  & 0.00  & 0.00  & 0.00  & 0.00  & 0.00  & 0.00  & 0.00  & 0.00  & 0.00  & 0.00  & 0.00  & 0.00  & 0.00  & 0.00  & 0.00  & 0.00  & 0.00  & 0.00  & 0.00  & 0.00  & 0.00  & 0.00  & 0.00  & 0.00 \\
					\hline
					\multicolumn{1}{|p{11.82em}|}{\textbf{Immunization, DPT (\% of children ages 12-23 months)}} &       &       &       &       &       &       &       &       &       &       &       &       &       &       &       &       &       &       &       &       &       &       &       &       &       &       &       &       &       &       &  \\
					\hline
					Mean  & 74.71 & 71.89 & 70.88 & 71.15 & 72.64 & 74.45 & 74.19 & 74.44 & 74.89 & 74.78 & 72.44 & 72.99 & 73.59 & 76.32 & 78.10 & 78.45 & 79.60 & 81.53 & 81.17 & 83.22 & 81.69 & 83.79 & 83.54 & 83.11 & 81.88 & 84.74 & 85.05 & 84.95 & 84.70 & 88.24 & 88.61 \\
					\hline
					Standard Deviation & 21.56 & 22.22 & 21.69 & 21.45 & 21.11 & 20.55 & 20.82 & 22.09 & 22.02 & 21.88 & 20.66 & 20.91 & 19.28 & 18.52 & 18.24 & 18.26 & 18.42 & 16.14 & 17.68 & 15.08 & 15.60 & 15.41 & 16.24 & 17.81 & 17.21 & 16.37 & 15.87 & 14.75 & 15.50 & 18.41 & 18.49 \\
					\hline
					Share of missing observations & 17.05 & 16.28 & 5.43  & 3.88  & 3.88  & 3.88  & 3.88  & 3.88  & 3.88  & 2.33  & 2.33  & 2.33  & 1.55  & 1.55  & 1.55  & 1.55  & 0.78  & 0.78  & 0.78  & 0.78  & 0.78  & 0.00  & 0.00  & 0.00  & 0.00  & 0.00  & 0.00  & 0.00  & 0.00  & 100.00 & 100.00 \\
					\hline
					\multicolumn{1}{|p{11.82em}|}{\textbf{Immunization, measles (\% of children ages 12-23 months)}} &       &       &       &       &       &       &       &       &       &       &       &       &       &       &       &       &       &       &       &       &       &       &       &       &       &       &       &       &       &       &  \\
					\hline
					Mean  & 73.39 & 71.53 & 69.77 & 71.77 & 72.50 & 74.39 & 74.59 & 74.66 & 75.41 & 75.68 & 72.34 & 73.54 & 74.62 & 75.83 & 77.82 & 76.74 & 78.22 & 80.04 & 80.28 & 81.13 & 80.43 & 82.67 & 82.55 & 83.03 & 81.56 & 84.42 & 84.20 & 84.26 & 84.12 & 87.70 & 88.04 \\
					\hline
					Standard Deviation & 19.28 & 20.41 & 20.28 & 20.21 & 19.10 & 19.18 & 19.59 & 20.38 & 20.66 & 19.90 & 19.64 & 19.69 & 18.69 & 17.64 & 18.98 & 17.85 & 17.39 & 16.23 & 16.62 & 15.47 & 14.99 & 14.37 & 14.70 & 15.30 & 15.43 & 15.13 & 15.36 & 14.67 & 15.34 & 17.55 & 17.49 \\
					\hline
					Share of missing observations & 17.05 & 16.28 & 5.43  & 3.88  & 3.88  & 3.88  & 3.88  & 3.88  & 3.88  & 2.33  & 2.33  & 2.33  & 1.55  & 1.55  & 1.55  & 1.55  & 0.78  & 0.78  & 0.78  & 0.78  & 0.78  & 0.00  & 0.00  & 0.00  & 0.00  & 0.00  & 0.00  & 0.00  & 0.00  & 100.00 & 100.00 \\
					\hline
			\end{tabular}}
			\begin{flushleft} 
				Source: Authors’ elaboration
			\end{flushleft}
			
		\end{center}
	\end{table}
	
\end{landscape}
	

\end{document}
