# Supplementary material for: Estimated impact of the 2020 economic downturn on under-5 mortality for 129 countries
Source: PLoS One. 2022 Feb 23;17(2):e0263245. doi: 10.1371/journal.pone.0263245 (PMC8865697; doi:10.1371/journal.pone.0263245)
Supplement: S2 Appendix — (ZIP) [file pone.0263245.s002.zip › S2 Appendix.tex]

\documentclass[10pt,letterpaper]{article}
\usepackage[top=0.85in,left=2.75in,footskip=0.75in]{geometry}

% amsmath and amssymb packages, useful for mathematical formulas and symbols
\usepackage{amsmath,amssymb}

% Use adjustwidth environment to exceed column width (see example table in text)
\usepackage{changepage}

% Use Unicode characters when possible
\usepackage[utf8x]{inputenc}

% textcomp package and marvosym package for additional characters
\usepackage{textcomp,marvosym}

% cite package, to clean up citations in the main text. Do not remove.
\usepackage{cite}

% Use nameref to cite supporting information files (see Supporting Information section for more info)
\usepackage{nameref,hyperref}

% line numbers
\usepackage[right]{lineno}

% ligatures disabled
\usepackage{microtype}
\DisableLigatures[f]{encoding = *, family = * }

% color can be used to apply background shading to table cells only
\usepackage[table]{xcolor}

% array package and thick rules for tables
\usepackage{array}

\usepackage[T1]{fontenc}
\usepackage{lmodern}

% create "+" rule type for thick vertical lines
\newcolumntype{+}{!{\vrule width 2pt}}

% create \thickcline for thick horizontal lines of variable length
\newlength\savedwidth
\newcommand\thickcline[1]{%
	\noalign{\global\savedwidth\arrayrulewidth\global\arrayrulewidth 2pt}%
	\cline{#1}%
	\noalign{\vskip\arrayrulewidth}%
	\noalign{\global\arrayrulewidth\savedwidth}%
}

% \thickhline command for thick horizontal lines that span the table
\newcommand\thickhline{\noalign{\global\savedwidth\arrayrulewidth\global\arrayrulewidth 2pt}%
	\hline
	\noalign{\global\arrayrulewidth\savedwidth}}


% Remove comment for double spacing
%\usepackage{setspace} 
%\doublespacing

% Text layout
\raggedright
\setlength{\parindent}{0.5cm}
\textwidth 5.25in 
\textheight 8.75in

% Bold the 'Figure #' in the caption and separate it from the title/caption with a period
% Captions will be left justified
\usepackage[aboveskip=1pt,labelfont=bf,labelsep=period,justification=raggedright,singlelinecheck=off]{caption}
\renewcommand{\figurename}{Fig}

% Use the PLoS provided BiBTeX style
\bibliographystyle{plos2015}

% Remove brackets from numbering in List of References
\makeatletter
\renewcommand{\@biblabel}[1]{\quad#1.}
\makeatother

%LONG TABLE
\usepackage{pdflscape}
\usepackage{longtable}
\usepackage{multirow}
\usepackage{siunitx}
\usepackage{booktabs}
\usepackage{makecell}

% Header and Footer with logo
\usepackage{lastpage,fancyhdr,graphicx}
\usepackage{epstopdf}
%\pagestyle{myheadings}
\pagestyle{fancy}
\fancyhf{}
%\setlength{\headheight}{27.023pt}
%\lhead{\includegraphics[width=2.0in]{PLOS-submission.eps}}
\rfoot{\thepage/\pageref{LastPage}}
\renewcommand{\headrulewidth}{0pt}
\renewcommand{\footrule}{\hrule height 2pt \vspace{2mm}}
\fancyheadoffset[L]{2.25in}
\fancyfootoffset[L]{2.25in}
\lfoot{\today}

%% Include all macros below

\newcommand{\lorem}{{\bf LOREM}}
\newcommand{\ipsum}{{\bf IPSUM}}

%% END MACROS SECTION


\begin{document}
\paragraph{S2 Appendix}\label{multiple imputation}\label{S2 Appendix}
\textbf{} \\

In order to fill in missing values in the independent control variables of interest, we performed multiple imputation using multivariate normal regression. We selected this approach because all the variables used in the analysis are continuous and because it uses an iterative Markov chain Monte Carlo method to impute missing values.

The method uses data augmentation to simulate unobserved missing values. The data augmentation process consists of two steps. In the first step, missing values in $x_i$ a replaced by draws from the conditional posterior distribution of $x_{i_(m)}$ given the observed data and current values of model parameters independently for each $i$. In a second step, the new values of the parameters are drawn from their conditional posterior distribution given the observed data and the data imputed in the previous step. These processes are repeated for a number of iterations, which is determined by the length of the burn-in period and the number of iterations between imputations. The length of the burn-in period must be large enough in order to ensure that the chain converges to the stationary distribution. The number of iterations between imputations should be large enough to ensure that the random draws are approximately independent.

For this study, we imputed 65 additional data-sets, since the largest share of missing values in a variable was around 55\%. The number of iterations used in the burn-in period to reach stationarity was 2500. In order to reduce the correlation between sets of imputed values, 900 iterations of the Markov chain Monte Carlo were performed between imputations. In doing so, we used an informative ridge prior distribution for the Markov chain Monte Carlo procedure; we selected this prior because some countries had few observations. Moreover, Figure \hyperref[App:Fig1]{A} in \nameref{S2 Appendix} demonstrates convergence of the Markov chain Monte Carlo algorithm, and Figure \hyperref[App:Fig2]{B} in \nameref{S2 Appendix} shows that the auto-correlation is faded after 14 lags.  In Table \hyperref[App:Tab2]{A} in \nameref{S2 Appendix} a summary of our multiple imputation is presented. 

\begin{table}[!ht]
	\begin{adjustwidth}{-2.25in}{0in} % Comment out/remove adjustwidth environment if table fits in text column.
		\centering
		\caption*{
			{\bf Multiple imputation summary.}}
		\begin{tabular}{|p{14.365em}|c|c|c|c|}
			\hline
			\multicolumn{1}{|c|}{\textbf{Variable}} & \textbf{Complete} & \textbf{Incomplete} & \textbf{Imputed} & \textbf{Total} \\
			\hline
			GDP per capita constant 2010\$ & 3625  & 374   & 374   & 3999 \\
			\hline
			\multicolumn{1}{|l|}{Log GDP per capita constant 2010\$} & 3748  & 251   & 251   & 3999 \\
			\hline
			Physicians (per 1,000 people) & 1853  & 2146  & 2146  & 3999 \\
			\hline
			Electric power consumption (kWh per capita) & 2132  & 1867  & 1867  & 3999 \\
			\hline
			Proportion of seats held by women in national parliaments (\%) & 2738  & 1261  & 1261  & 3999 \\
			\hline
			Immunization, DPT (\% of children ages 12-23 months) & 3639  & 360   & 360   & 3999 \\
			\hline
		\end{tabular}%
		\begin{flushleft} Source: Authors’ elaboration
		\end{flushleft}
		\label{App:Tab2}
	\end{adjustwidth}
\end{table}

\begin{figure}[!h]
	\caption*{{\bf Convergence of the Markov chain Monte Carlo (MCMC).}}
	\includegraphics[width=4.75in]{convergenceMCMC}
	\begin{flushleft} 
		Source: Authors’ elaboration
	\end{flushleft}
	
	\label{App:Fig1}
\end{figure}

\begin{figure}[!h]
	\caption*{{\bf Autocorrelation of the Worst linear function.}}
	\includegraphics[width=4.75in]{autocorrelation}
	\begin{flushleft} 
		Source: Authors’ elaboration
	\end{flushleft}
	
	\label{App:Fig2}
\end{figure}

The auto-correlation disappears after 25 lags, which ensures that there is independence between imputations.


\end{document}
