# Supplementary material for: Estimated impact of the 2020 economic downturn on under-5 mortality for 129 countries
Source: PLoS One. 2022 Feb 23;17(2):e0263245. doi: 10.1371/journal.pone.0263245 (PMC8865697; doi:10.1371/journal.pone.0263245)
Supplement: S3 Appendix — (ZIP) [file pone.0263245.s003.zip › S3 Appendix.tex]

\documentclass[10pt,letterpaper]{article}
\usepackage[top=0.85in,left=2.75in,footskip=0.75in]{geometry}

% amsmath and amssymb packages, useful for mathematical formulas and symbols
\usepackage{amsmath,amssymb}

% Use adjustwidth environment to exceed column width (see example table in text)
\usepackage{changepage}

% Use Unicode characters when possible
\usepackage[utf8x]{inputenc}

% textcomp package and marvosym package for additional characters
\usepackage{textcomp,marvosym}

% cite package, to clean up citations in the main text. Do not remove.
\usepackage{cite}

% Use nameref to cite supporting information files (see Supporting Information section for more info)
\usepackage{nameref,hyperref}

% line numbers
\usepackage[right]{lineno}

% ligatures disabled
\usepackage{microtype}
\DisableLigatures[f]{encoding = *, family = * }

% color can be used to apply background shading to table cells only
\usepackage[table]{xcolor}

% array package and thick rules for tables
\usepackage{array}

\usepackage[T1]{fontenc}
\usepackage{lmodern}

% create "+" rule type for thick vertical lines
\newcolumntype{+}{!{\vrule width 2pt}}

% create \thickcline for thick horizontal lines of variable length
\newlength\savedwidth
\newcommand\thickcline[1]{%
	\noalign{\global\savedwidth\arrayrulewidth\global\arrayrulewidth 2pt}%
	\cline{#1}%
	\noalign{\vskip\arrayrulewidth}%
	\noalign{\global\arrayrulewidth\savedwidth}%
}

% \thickhline command for thick horizontal lines that span the table
\newcommand\thickhline{\noalign{\global\savedwidth\arrayrulewidth\global\arrayrulewidth 2pt}%
	\hline
	\noalign{\global\arrayrulewidth\savedwidth}}


% Remove comment for double spacing
%\usepackage{setspace} 
%\doublespacing

% Text layout
\raggedright
\setlength{\parindent}{0.5cm}
\textwidth 5.25in 
\textheight 8.75in

% Bold the 'Figure #' in the caption and separate it from the title/caption with a period
% Captions will be left justified
\usepackage[aboveskip=1pt,labelfont=bf,labelsep=period,justification=raggedright,singlelinecheck=off]{caption}
\renewcommand{\figurename}{Fig}

% Use the PLoS provided BiBTeX style
\bibliographystyle{plos2015}

% Remove brackets from numbering in List of References
\makeatletter
\renewcommand{\@biblabel}[1]{\quad#1.}
\makeatother

%LONG TABLE
\usepackage{pdflscape}
\usepackage{longtable}
\usepackage{multirow}
\usepackage{siunitx}
\usepackage{booktabs}
\usepackage{makecell}

% Header and Footer with logo
\usepackage{lastpage,fancyhdr,graphicx}
\usepackage{epstopdf}
%\pagestyle{myheadings}
\pagestyle{fancy}
\fancyhf{}
%\setlength{\headheight}{27.023pt}
%\lhead{\includegraphics[width=2.0in]{PLOS-submission.eps}}
\rfoot{\thepage/\pageref{LastPage}}
\renewcommand{\headrulewidth}{0pt}
\renewcommand{\footrule}{\hrule height 2pt \vspace{2mm}}
\fancyheadoffset[L]{2.25in}
\fancyfootoffset[L]{2.25in}
\lfoot{\today}

%% Include all macros below

\newcommand{\lorem}{{\bf LOREM}}
\newcommand{\ipsum}{{\bf IPSUM}}

%% END MACROS SECTION


\begin{document}
	
\paragraph{S3 Appendix}\label{preston}\label{S3 Appendix}\label{App:Fig3}

\textbf{} \\
\begin{figure}[!h]
	\caption*{{\bf Estimated effect of GDP reductions on U5MR at country level (fitted values).}}
	\begin{tabular}{c}
		
		\includegraphics[width=5in]{Preston_1} \\ 
		\includegraphics[width=5in]{Preston_2} \\
		\includegraphics[width=5in]{Preston_3} \\
		\includegraphics[width=5in]{Preston_4} \\
	\end{tabular}
	
\end{figure}

\begin{figure}[!h]
	\includegraphics[width=5in]{Preston_5} \\
	\includegraphics[width=5in]{Preston_6} \\
	\includegraphics[width=5in]{Preston_7} \\
	\includegraphics[width=5in]{Preston_8} \\
	
\end{figure}

\begin{figure}[!h]
	\includegraphics[width=5in]{Preston_9} \\
	\includegraphics[width=5in]{Preston_10} \\
	\includegraphics[width=5in]{Preston_11} \\
	\includegraphics[width=5in]{Preston_12} \\
\end{figure}
\begin{figure}[!h]
	\includegraphics[width=5in]{Preston_13} \\
	\includegraphics[width=5in]{Preston_14} \\
	\includegraphics[width=5in]{Preston_15} \\
	\includegraphics[width=5in]{Preston_16} \\
\end{figure}

\begin{figure}[!h]
	\includegraphics[width=5in]{Preston_17} \\
	\includegraphics[width=5in]{Preston_18} \\
	\includegraphics[width=5in]{Preston_19} \\
	\includegraphics[width=5in]{Preston_20} \\	
\end{figure}

\begin{figure}[!h]
	\includegraphics[width=5in]{Preston_21} \\
	\includegraphics[width=5in]{Preston_22} \\
	\begin{flushleft} 
		Source: Authors’ elaboration
	\end{flushleft}
\end{figure}


\end{document}
