# Supplementary material for: Estimated impact of the 2020 economic downturn on under-5 mortality for 129 countries
Source: PLoS One. 2022 Feb 23;17(2):e0263245. doi: 10.1371/journal.pone.0263245 (PMC8865697; doi:10.1371/journal.pone.0263245)
Supplement: S4 Appendix — (ZIP) [file pone.0263245.s004.zip]

Archive with 2 entries (2 files):
- S4 Appendix.pdf
- S4 Appendix.tex
