# Supplementary material for: Estimated impact of the 2020 economic downturn on under-5 mortality for 129 countries
Source: PLoS One. 2022 Feb 23;17(2):e0263245. doi: 10.1371/journal.pone.0263245 (PMC8865697; doi:10.1371/journal.pone.0263245)
Supplement: S4 Appendix — (ZIP) [file pone.0263245.s004.zip › S4 Appendix.tex]

\documentclass[10pt,letterpaper]{article}
\usepackage[top=0.85in,left=2.75in,footskip=0.75in]{geometry}

% amsmath and amssymb packages, useful for mathematical formulas and symbols
\usepackage{amsmath,amssymb}

% Use adjustwidth environment to exceed column width (see example table in text)
\usepackage{changepage}

% Use Unicode characters when possible
\usepackage[utf8x]{inputenc}

% textcomp package and marvosym package for additional characters
\usepackage{textcomp,marvosym}

% cite package, to clean up citations in the main text. Do not remove.
\usepackage{cite}

% Use nameref to cite supporting information files (see Supporting Information section for more info)
\usepackage{nameref,hyperref}

% line numbers
\usepackage[right]{lineno}

% ligatures disabled
\usepackage{microtype}
\DisableLigatures[f]{encoding = *, family = * }

% color can be used to apply background shading to table cells only
\usepackage[table]{xcolor}

% array package and thick rules for tables
\usepackage{array}

\usepackage[T1]{fontenc}
\usepackage{lmodern}

% create "+" rule type for thick vertical lines
\newcolumntype{+}{!{\vrule width 2pt}}

% create \thickcline for thick horizontal lines of variable length
\newlength\savedwidth
\newcommand\thickcline[1]{%
	\noalign{\global\savedwidth\arrayrulewidth\global\arrayrulewidth 2pt}%
	\cline{#1}%
	\noalign{\vskip\arrayrulewidth}%
	\noalign{\global\arrayrulewidth\savedwidth}%
}

% \thickhline command for thick horizontal lines that span the table
\newcommand\thickhline{\noalign{\global\savedwidth\arrayrulewidth\global\arrayrulewidth 2pt}%
	\hline
	\noalign{\global\arrayrulewidth\savedwidth}}


% Remove comment for double spacing
%\usepackage{setspace} 
%\doublespacing

% Text layout
\raggedright
\setlength{\parindent}{0.5cm}
\textwidth 5.25in 
\textheight 8.75in

% Bold the 'Figure #' in the caption and separate it from the title/caption with a period
% Captions will be left justified
\usepackage[aboveskip=1pt,labelfont=bf,labelsep=period,justification=raggedright,singlelinecheck=off]{caption}
\renewcommand{\figurename}{Fig}

% Use the PLoS provided BiBTeX style
\bibliographystyle{plos2015}

% Remove brackets from numbering in List of References
\makeatletter
\renewcommand{\@biblabel}[1]{\quad#1.}
\makeatother

%LONG TABLE
\usepackage{pdflscape}
\usepackage{longtable}
\usepackage{multirow}
\usepackage{siunitx}
\usepackage{booktabs}
\usepackage{makecell}

% Header and Footer with logo
\usepackage{lastpage,fancyhdr,graphicx}
\usepackage{epstopdf}
%\pagestyle{myheadings}
\pagestyle{fancy}
\fancyhf{}
%\setlength{\headheight}{27.023pt}
%\lhead{\includegraphics[width=2.0in]{PLOS-submission.eps}}
\rfoot{\thepage/\pageref{LastPage}}
\renewcommand{\headrulewidth}{0pt}
\renewcommand{\footrule}{\hrule height 2pt \vspace{2mm}}
\fancyheadoffset[L]{2.25in}
\fancyfootoffset[L]{2.25in}
\lfoot{\today}

%% Include all macros below

\newcommand{\lorem}{{\bf LOREM}}
\newcommand{\ipsum}{{\bf IPSUM}}

%% END MACROS SECTION


\begin{document}

	
\begin{landscape}
	\paragraph{S4 Appendix}\label{model1}\label{S4 Appendix}
	\textbf{}
	\tiny%%%%%%%%%%%  smaller font size %%%%%%%%
	\begin{center}
		\setlength\LTleft{-1cm}
		\setlength\LTright{1cm}
		\begin{longtable}[!ht]{@{\extracolsep{\fill}}|l|r|l|l|r|l|l|r|r|l|l|r|r|l|l|r|@{}}
			\caption*{Estimated effect of GDP reduction on U5M (model without controls)} \\
			\hline
			\multicolumn{1}{|p{4.045em}|}{Country} & \multicolumn{1}{|p{4.045em}|}{Under-5 deaths} & \multicolumn{1}{|p{4.045em}|}{95\% CI-lower bound} & \multicolumn{1}{|p{4.045em}|}{95\% CI-upper bound} & \multicolumn{1}{|p{4.045em}|}{U5 deaths 5\% reduction on GDP} & \multicolumn{1}{|p{4.045em}|}{95\% CI-lower bound} & \multicolumn{1}{|p{4.045em}|}{95\% CI-upper bound} & \multicolumn{1}{|p{4.045em}|}{Incremental Deaths at 5\% Downturn} & \multicolumn{1}{|p{4.045em}|}{U5 deaths 10\% reduction on GDP} & \multicolumn{1}{|p{4.045em}|}{95\% CI-lower bound} & \multicolumn{1}{|p{4.045em}|}{95\% CI-upper bound} & \multicolumn{1}{|p{4.045em}|}{Incremental Deaths at 10\% Downturn} & \multicolumn{1}{|p{4.045em}|}{U5 deaths 15\% reduction on GDP} & \multicolumn{1}{|p{4.045em}|}{95\% CI-lower bound} & \multicolumn{1}{|p{4.045em}|}{95\% CI-
				upper bound} & \multicolumn{1}{|p{4.045em}|}{Incremental Deaths at 15\% Downturn} \\
			\hline
			\multicolumn{1}{|p{4.045em}|}{Afghanistan} & 279,869 & \multicolumn{1}{r|}{113,507} & \multicolumn{1}{r|}{690,059} & 286,568 & \multicolumn{1}{r|}{116,685} & \multicolumn{1}{r|}{703,787} & 6,699 & 293,803 & \multicolumn{1}{r|}{120,129} & \multicolumn{1}{r|}{718,566} & 13,935 & 301,651 & \multicolumn{1}{r|}{123,878} & \multicolumn{1}{r|}{734,543} & 21,782 \\
			\hline
			\multicolumn{1}{|p{4.045em}|}{Albania} & 3,055 & \multicolumn{1}{r|}{1,037} & \multicolumn{1}{r|}{8,998} & 3,128 & \multicolumn{1}{r|}{1,067} & \multicolumn{1}{r|}{9,172} & 73    & 3,207 & \multicolumn{1}{r|}{1,099} & \multicolumn{1}{r|}{9,360} & 152   & 3,293 & \multicolumn{1}{r|}{1,134} & \multicolumn{1}{r|}{9,562} & 238 \\
			\hline
			\multicolumn{1}{|p{4.045em}|}{Algeria} & 93,430 & \multicolumn{1}{r|}{31,775} & \multicolumn{1}{r|}{274,723} & 95,667 & \multicolumn{1}{r|}{32,682} & \multicolumn{1}{r|}{280,038} & 2,236 & 98,082 & \multicolumn{1}{r|}{33,665} & \multicolumn{1}{r|}{285,756} & 4,652 & 100,702 & \multicolumn{1}{r|}{34,737} & \multicolumn{1}{r|}{291,931} & 7,272 \\
			\hline
			\multicolumn{1}{|p{4.045em}|}{Angola} & 125,643 & \multicolumn{1}{r|}{44,014} & \multicolumn{1}{r|}{358,663} & 128,650 & \multicolumn{1}{r|}{45,267} & \multicolumn{1}{r|}{365,628} & 3,008 & 131,899 & \multicolumn{1}{r|}{46,626} & \multicolumn{1}{r|}{373,120} & 6,256 & 135,422 & \multicolumn{1}{r|}{48,107} & \multicolumn{1}{r|}{381,212} & 9,779 \\
			\hline
			\multicolumn{1}{|p{4.045em}|}{Argentina} & 48,814 & \multicolumn{1}{r|}{15,518} & \multicolumn{1}{r|}{153,549} & 49,982 & \multicolumn{1}{r|}{15,963} & \multicolumn{1}{r|}{156,500} & 1,168 & 51,244 & \multicolumn{1}{r|}{16,446} & \multicolumn{1}{r|}{159,672} & 2,430 & 52,613 & \multicolumn{1}{r|}{16,972} & \multicolumn{1}{r|}{163,098} & 3,799 \\
			\hline
			\multicolumn{1}{|p{4.045em}|}{Armenia} & 4,020 & \multicolumn{1}{r|}{1,382} & \multicolumn{1}{r|}{11,693} & 4,116 & \multicolumn{1}{r|}{1,421} & \multicolumn{1}{r|}{11,920} & 96    & 4,220 & \multicolumn{1}{r|}{1,464} & \multicolumn{1}{r|}{12,164} & 200   & 4,332 & \multicolumn{1}{r|}{1,510} & \multicolumn{1}{r|}{12,427} & 313 \\
			\hline
			\multicolumn{1}{|p{4.045em}|}{Azerbaijan} & 13,915 & \multicolumn{1}{r|}{4,647} & \multicolumn{1}{r|}{41,661} & 14,248 & \multicolumn{1}{r|}{4,780} & \multicolumn{1}{r|}{42,465} & 333   & 14,607 & \multicolumn{1}{r|}{4,924} & \multicolumn{1}{r|}{43,330} & 693   & 14,998 & \multicolumn{1}{r|}{5,081} & \multicolumn{1}{r|}{44,265} & 1,083 \\
			\hline
			\multicolumn{1}{|p{4.045em}|}{Bangladesh} & 515,704 & \multicolumn{1}{r|}{198,110} & \multicolumn{1}{r|}{1,342,442} & 528,048 & \multicolumn{1}{r|}{203,698} & \multicolumn{1}{r|}{1,368,869} & 12,345 & 541,381 & \multicolumn{1}{r|}{209,755} & \multicolumn{1}{r|}{1,397,309} & 25,677 & 555,841 & \multicolumn{1}{r|}{216,352} & \multicolumn{1}{r|}{1,428,043} & 40,137 \\
			\hline
			\multicolumn{1}{|p{4.045em}|}{Belarus} & 8,845 & \multicolumn{1}{r|}{2,930} & \multicolumn{1}{r|}{26,706} & 9,057 & \multicolumn{1}{r|}{3,013} & \multicolumn{1}{r|}{27,221} & 212   & 9,286 & \multicolumn{1}{r|}{3,104} & \multicolumn{1}{r|}{27,775} & 440   & 9,534 & \multicolumn{1}{r|}{3,203} & \multicolumn{1}{r|}{28,374} & 688 \\
			\hline
			\multicolumn{1}{|p{4.045em}|}{Belize} & 774   & \multicolumn{1}{r|}{266} & \multicolumn{1}{r|}{2,251} & 793   & \multicolumn{1}{r|}{274} & \multicolumn{1}{r|}{2,295} & 19    & 813   & \multicolumn{1}{r|}{282} & \multicolumn{1}{r|}{2,342} & 39    & 834   & \multicolumn{1}{r|}{291} & \multicolumn{1}{r|}{2,393} & 60 \\
			\hline
			\multicolumn{1}{|p{4.045em}|}{Benin} & 67,402 & \multicolumn{1}{r|}{25,807} & \multicolumn{1}{r|}{176,040} & 69,015 & \multicolumn{1}{r|}{26,535} & \multicolumn{1}{r|}{179,504} & 1,613 & 70,758 & \multicolumn{1}{r|}{27,324} & \multicolumn{1}{r|}{183,231} & 3,356 & 72,648 & \multicolumn{1}{r|}{28,184} & \multicolumn{1}{r|}{187,259} & 5,246 \\
			\hline
			\multicolumn{1}{|p{4.045em}|}{Bhutan} & 1,470 & \multicolumn{1}{r|}{521} & \multicolumn{1}{r|}{4,149} & 1,505 & \multicolumn{1}{r|}{535} & \multicolumn{1}{r|}{4,230} & 35    & 1,543 & \multicolumn{1}{r|}{551} & \multicolumn{1}{r|}{4,316} & 73    & 1,584 & \multicolumn{1}{r|}{569} & \multicolumn{1}{r|}{4,410} & 114 \\
			\hline
			\multicolumn{1}{|p{4.045em}|}{Bolivia (Plurinational State of)} & 29,709 & \multicolumn{1}{r|}{10,691} & \multicolumn{1}{r|}{82,555} & 30,420 & \multicolumn{1}{r|}{10,995} & \multicolumn{1}{r|}{84,164} & 711   & 31,188 & \multicolumn{1}{r|}{11,324} & \multicolumn{1}{r|}{85,895} & 1,479 & 32,021 & \multicolumn{1}{r|}{11,683} & \multicolumn{1}{r|}{87,765} & 2,312 \\
			\hline
			\multicolumn{1}{|p{4.045em}|}{Bosnia and Herzegovina} & 2,259 & \multicolumn{1}{r|}{755} & \multicolumn{1}{r|}{6,757} & 2,313 & \multicolumn{1}{r|}{777} & \multicolumn{1}{r|}{6,887} & 54    & 2,372 & \multicolumn{1}{r|}{800} & \multicolumn{1}{r|}{7,028} & 112   & 2,435 & \multicolumn{1}{r|}{826} & \multicolumn{1}{r|}{7,179} & 176 \\
			\hline
			\multicolumn{1}{|p{4.045em}|}{Botswana} & 3,998 & \multicolumn{1}{r|}{1,301} & \multicolumn{1}{r|}{12,290} & 4,094 & \multicolumn{1}{r|}{1,338} & \multicolumn{1}{r|}{12,526} & 96    & 4,197 & \multicolumn{1}{r|}{1,379} & \multicolumn{1}{r|}{12,781} & 199   & 4,310 & \multicolumn{1}{r|}{1,423} & \multicolumn{1}{r|}{13,056} & 311 \\
			\hline
			\multicolumn{1}{|p{4.045em}|}{Brazil} & 181,631 & \multicolumn{1}{r|}{57,287} & \multicolumn{1}{r|}{575,867} & 185,979 & \multicolumn{1}{r|}{58,931} & \multicolumn{1}{r|}{586,924} & 4,348 & 190,674 & \multicolumn{1}{r|}{60,715} & \multicolumn{1}{r|}{598,814} & 9,043 & 195,767 & \multicolumn{1}{r|}{62,658} & \multicolumn{1}{r|}{611,651} & 14,136 \\
			\hline
			\multicolumn{1}{|p{4.045em}|}{Bulgaria} & 4,484 & \multicolumn{1}{r|}{1,452} & \multicolumn{1}{r|}{13,851} & 4,591 & \multicolumn{1}{r|}{1,493} & \multicolumn{1}{r|}{14,118} & 107   & 4,707 & \multicolumn{1}{r|}{1,538} & \multicolumn{1}{r|}{14,404} & 223   & 4,833 & \multicolumn{1}{r|}{1,587} & \multicolumn{1}{r|}{14,714} & 349 \\
			\hline
			\multicolumn{1}{|p{4.045em}|}{Burkina Faso} & 149,031 & \multicolumn{1}{r|}{59,030} & \multicolumn{1}{r|}{376,251} & 152,598 & \multicolumn{1}{r|}{60,689} & \multicolumn{1}{r|}{383,700} & 3,567 & 156,451 & \multicolumn{1}{r|}{62,486} & \multicolumn{1}{r|}{391,718} & 7,420 & 160,630 & \multicolumn{1}{r|}{64,443} & \multicolumn{1}{r|}{400,384} & 11,599 \\
			\hline
			\multicolumn{1}{|p{4.045em}|}{Burundi} & 158,638 & \multicolumn{1}{r|}{69,135} & \multicolumn{1}{r|}{364,015} & 162,435 & \multicolumn{1}{r|}{71,045} & \multicolumn{1}{r|}{371,390} & 3,797 & 166,537 & \multicolumn{1}{r|}{73,113} & \multicolumn{1}{r|}{379,335} & 7,899 & 170,985 & \multicolumn{1}{r|}{75,364} & \multicolumn{1}{r|}{387,929} & 12,347 \\
			\hline
			\multicolumn{1}{|p{4.045em}|}{Cabo Verde} & 1,091 & \multicolumn{1}{r|}{380} & \multicolumn{1}{r|}{3,133} & 1,117 & \multicolumn{1}{r|}{391} & \multicolumn{1}{r|}{3,193} & 26    & 1,145 & \multicolumn{1}{r|}{402} & \multicolumn{1}{r|}{3,259} & 54    & 1,176 & \multicolumn{1}{r|}{415} & \multicolumn{1}{r|}{3,329} & 85 \\
			\hline
			\multicolumn{1}{|p{4.045em}|}{Cambodia} & 63,848 & \multicolumn{1}{r|}{24,515} & \multicolumn{1}{r|}{166,288} & 65,377 & \multicolumn{1}{r|}{25,207} & \multicolumn{1}{r|}{169,561} & 1,528 & 67,027 & \multicolumn{1}{r|}{25,957} & \multicolumn{1}{r|}{173,084} & 3,179 & 68,818 & \multicolumn{1}{r|}{26,773} & \multicolumn{1}{r|}{176,891} & 4,969 \\
			\hline
			\multicolumn{1}{|p{4.045em}|}{Cameroon} & 130,780 & \multicolumn{1}{r|}{49,140} & \multicolumn{1}{r|}{348,060} & 133,911 & \multicolumn{1}{r|}{50,529} & \multicolumn{1}{r|}{354,886} & 3,131 & 137,292 & \multicolumn{1}{r|}{52,036} & \multicolumn{1}{r|}{362,232} & 6,511 & 140,959 & \multicolumn{1}{r|}{53,677} & \multicolumn{1}{r|}{370,169} & 10,179 \\
			\hline
			\multicolumn{1}{|p{4.045em}|}{Central African Republic} & 44,619 & \multicolumn{1}{r|}{18,710} & \multicolumn{1}{r|}{106,402} & 45,687 & \multicolumn{1}{r|}{19,231} & \multicolumn{1}{r|}{108,535} & 1,068 & 46,840 & \multicolumn{1}{r|}{19,796} & \multicolumn{1}{r|}{110,832} & 2,222 & 48,091 & \multicolumn{1}{r|}{20,410} & \multicolumn{1}{r|}{113,316} & 3,473 \\
			\hline
			\multicolumn{1}{|p{4.045em}|}{Chad} & 120,242 & \multicolumn{1}{r|}{47,260} & \multicolumn{1}{r|}{305,927} & 123,120 & \multicolumn{1}{r|}{48,589} & \multicolumn{1}{r|}{311,974} & 2,878 & 126,229 & \multicolumn{1}{r|}{50,030} & \multicolumn{1}{r|}{318,483} & 5,987 & 129,600 & \multicolumn{1}{r|}{51,598} & \multicolumn{1}{r|}{325,519} & 9,358 \\
			\hline
			\multicolumn{1}{|p{4.045em}|}{China} & 1,275,963 & \multicolumn{1}{r|}{417,772} & \multicolumn{1}{r|}{3,897,060} & 1,306,506 & \multicolumn{1}{r|}{429,731} & \multicolumn{1}{r|}{3,972,155} & 30,543 & 1,339,493 & \multicolumn{1}{r|}{442,703} & \multicolumn{1}{r|}{4,052,918} & 63,530 & 1,375,271 & \multicolumn{1}{r|}{456,838} & \multicolumn{1}{r|}{4,140,128} & 99,308 \\
			\hline
			\multicolumn{1}{|p{4.045em}|}{Colombia} & 55,252 & \multicolumn{1}{r|}{18,018} & \multicolumn{1}{r|}{169,430} & 56,575 & \multicolumn{1}{r|}{18,534} & \multicolumn{1}{r|}{172,694} & 1,323 & 58,003 & \multicolumn{1}{r|}{19,093} & \multicolumn{1}{r|}{176,204} & 2,751 & 59,552 & \multicolumn{1}{r|}{19,703} & \multicolumn{1}{r|}{179,994} & 4,300 \\
			\hline
			\multicolumn{1}{|p{4.045em}|}{Comoros} & 4,052 & \multicolumn{1}{r|}{1,531} & \multicolumn{1}{r|}{10,723} & 4,149 & \multicolumn{1}{r|}{1,575} & \multicolumn{1}{r|}{10,934} & 97    & 4,254 & \multicolumn{1}{r|}{1,622} & \multicolumn{1}{r|}{11,160} & 202   & 4,368 & \multicolumn{1}{r|}{1,673} & \multicolumn{1}{r|}{11,405} & 315 \\
			\hline
			\multicolumn{1}{|p{4.045em}|}{Congo} & 19,549 & \multicolumn{1}{r|}{6,967} & \multicolumn{1}{r|}{54,850} & 20,017 & \multicolumn{1}{r|}{7,165} & \multicolumn{1}{r|}{55,918} & 468   & 20,522 & \multicolumn{1}{r|}{7,380} & \multicolumn{1}{r|}{57,066} & 973   & 21,070 & \multicolumn{1}{r|}{7,614} & \multicolumn{1}{r|}{58,306} & 1,521 \\
			\hline
			\multicolumn{1}{|p{4.045em}|}{Costa Rica} & 4,653 & \multicolumn{1}{r|}{1,486} & \multicolumn{1}{r|}{14,570} & 4,764 & \multicolumn{1}{r|}{1,528} & \multicolumn{1}{r|}{14,850} & 111   & 4,884 & \multicolumn{1}{r|}{1,575} & \multicolumn{1}{r|}{15,151} & 232   & 5,015 & \multicolumn{1}{r|}{1,625} & \multicolumn{1}{r|}{15,476} & 362 \\
			\hline
			\multicolumn{1}{|p{4.045em}|}{Cuba} & 9,095 & \multicolumn{1}{r|}{3,005} & \multicolumn{1}{r|}{27,532} & 9,313 & \multicolumn{1}{r|}{3,090} & \multicolumn{1}{r|}{28,063} & 218   & 9,548 & \multicolumn{1}{r|}{3,184} & \multicolumn{1}{r|}{28,634} & 453   & 9,803 & \multicolumn{1}{r|}{3,285} & \multicolumn{1}{r|}{29,251} & 708 \\
			\hline
			\multicolumn{1}{|p{4.045em}|}{Côte d'Ivoire} & 126,899 & \multicolumn{1}{r|}{47,392} & \multicolumn{1}{r|}{339,791} & 129,937 & \multicolumn{1}{r|}{48,733} & \multicolumn{1}{r|}{346,449} & 3,038 & 133,217 & \multicolumn{1}{r|}{50,187} & \multicolumn{1}{r|}{353,613} & 6,318 & 136,776 & \multicolumn{1}{r|}{51,771} & \multicolumn{1}{r|}{361,354} & 9,877 \\
			\hline
			\multicolumn{1}{|p{4.045em}|}{Dem. People's Republic of Korea} & 41,451 & \multicolumn{1}{r|}{11,376} & \multicolumn{1}{r|}{151,042} & 42,443 & \multicolumn{1}{r|}{11,688} & \multicolumn{1}{r|}{154,123} & 992   & 43,515 & \multicolumn{1}{r|}{12,027} & \multicolumn{1}{r|}{157,440} & 2,064 & 44,677 & \multicolumn{1}{r|}{12,396} & \multicolumn{1}{r|}{161,028} & 3,226 \\
			\hline
			\multicolumn{1}{|p{4.045em}|}{Democratic Republic of the Congo} & 906,013 & \multicolumn{1}{r|}{376,596} & \multicolumn{1}{r|}{2,179,685} & 927,701 & \multicolumn{1}{r|}{387,097} & \multicolumn{1}{r|}{2,223,291} & 21,687 & 951,123 & \multicolumn{1}{r|}{398,475} & \multicolumn{1}{r|}{2,270,244} & 45,110 & 976,528 & \multicolumn{1}{r|}{410,858} & \multicolumn{1}{r|}{2,321,013} & 70,515 \\
			\hline
			\multicolumn{1}{|p{4.045em}|}{Djibouti} & 1,882 & \multicolumn{1}{r|}{513} & \multicolumn{1}{r|}{6,908} & 1,927 & \multicolumn{1}{r|}{527} & \multicolumn{1}{r|}{7,047} & 45    & 1,976 & \multicolumn{1}{r|}{542} & \multicolumn{1}{r|}{7,198} & 94    & 2,029 & \multicolumn{1}{r|}{559} & \multicolumn{1}{r|}{7,360} & 146 \\
			\hline
			\multicolumn{1}{|p{4.045em}|}{Dominican Republic} & 15,264 & \multicolumn{1}{r|}{4,999} & \multicolumn{1}{r|}{46,608} & 15,629 & \multicolumn{1}{r|}{5,142} & \multicolumn{1}{r|}{47,506} & 365   & 16,024 & \multicolumn{1}{r|}{5,297} & \multicolumn{1}{r|}{48,472} & 760   & 16,452 & \multicolumn{1}{r|}{5,466} & \multicolumn{1}{r|}{49,515} & 1,188 \\
			\hline
			\multicolumn{1}{|p{4.045em}|}{Ecuador} & 29,711 & \multicolumn{1}{r|}{10,029} & \multicolumn{1}{r|}{88,014} & 30,422 & \multicolumn{1}{r|}{10,316} & \multicolumn{1}{r|}{89,715} & 711   & 31,190 & \multicolumn{1}{r|}{10,627} & \multicolumn{1}{r|}{91,545} & 1,479 & 32,023 & \multicolumn{1}{r|}{10,965} & \multicolumn{1}{r|}{93,522} & 2,312 \\
			\hline
			\multicolumn{1}{|p{4.045em}|}{Egypt} & 299,137 & \multicolumn{1}{r|}{106,426} & \multicolumn{1}{r|}{840,803} & 306,298 & \multicolumn{1}{r|}{109,452} & \multicolumn{1}{r|}{857,162} & 7,161 & 314,031 & \multicolumn{1}{r|}{112,734} & \multicolumn{1}{r|}{874,761} & 14,894 & 322,419 & \multicolumn{1}{r|}{116,309} & \multicolumn{1}{r|}{893,773} & 23,282 \\
			\hline
			\multicolumn{1}{|p{4.045em}|}{El Salvador} & 12,418 & \multicolumn{1}{r|}{4,345} & \multicolumn{1}{r|}{35,489} & 12,715 & \multicolumn{1}{r|}{4,469} & \multicolumn{1}{r|}{36,178} & 297   & 13,036 & \multicolumn{1}{r|}{4,603} & \multicolumn{1}{r|}{36,919} & 618   & 13,385 & \multicolumn{1}{r|}{4,749} & \multicolumn{1}{r|}{37,720} & 966 \\
			\hline
			\multicolumn{1}{|p{4.045em}|}{Equatorial Guinea} & 2,489 & \multicolumn{1}{r|}{784} & \multicolumn{1}{r|}{7,900} & 2,548 & \multicolumn{1}{r|}{806} & \multicolumn{1}{r|}{8,052} & 60    & 2,612 & \multicolumn{1}{r|}{831} & \multicolumn{1}{r|}{8,215} & 124   & 2,682 & \multicolumn{1}{r|}{857} & \multicolumn{1}{r|}{8,391} & 194 \\
			\hline
			\multicolumn{1}{|p{4.045em}|}{Eritrea} & 14,973 & \multicolumn{1}{r|}{4,487} & \multicolumn{1}{r|}{49,971} & 15,332 & \multicolumn{1}{r|}{4,610} & \multicolumn{1}{r|}{50,987} & 358   & 15,719 & \multicolumn{1}{r|}{4,744} & \multicolumn{1}{r|}{52,082} & 746   & 16,139 & \multicolumn{1}{r|}{4,890} & \multicolumn{1}{r|}{53,265} & 1,165 \\
			\hline
			\multicolumn{1}{|p{4.045em}|}{Eswatini} & 2,676 & \multicolumn{1}{r|}{911} & \multicolumn{1}{r|}{7,862} & 2,740 & \multicolumn{1}{r|}{937} & \multicolumn{1}{r|}{8,014} & 64    & 2,810 & \multicolumn{1}{r|}{965} & \multicolumn{1}{r|}{8,178} & 133   & 2,885 & \multicolumn{1}{r|}{996} & \multicolumn{1}{r|}{8,354} & 208 \\
			\hline
			\multicolumn{1}{|p{4.045em}|}{Ethiopia} & 848,857 & \multicolumn{1}{r|}{345,676} & \multicolumn{1}{r|}{2,084,485} & 869,176 & \multicolumn{1}{r|}{355,348} & \multicolumn{1}{r|}{2,125,991} & 20,319 & 891,121 & \multicolumn{1}{r|}{365,829} & \multicolumn{1}{r|}{2,170,676} & 42,264 & 914,923 & \multicolumn{1}{r|}{377,238} & \multicolumn{1}{r|}{2,218,982} & 66,066 \\
			\hline
			\multicolumn{1}{|p{4.045em}|}{Fiji} & 1,683 & \multicolumn{1}{r|}{574} & \multicolumn{1}{r|}{4,935} & 1,724 & \multicolumn{1}{r|}{591} & \multicolumn{1}{r|}{5,030} & 40    & 1,767 & \multicolumn{1}{r|}{608} & \multicolumn{1}{r|}{5,133} & 84    & 1,814 & \multicolumn{1}{r|}{628} & \multicolumn{1}{r|}{5,244} & 131 \\
			\hline
			\multicolumn{1}{|p{4.045em}|}{Gabon} & 4,373 & \multicolumn{1}{r|}{1,402} & \multicolumn{1}{r|}{13,639} & 4,478 & \multicolumn{1}{r|}{1,442} & \multicolumn{1}{r|}{13,901} & 105   & 4,591 & \multicolumn{1}{r|}{1,486} & \multicolumn{1}{r|}{14,183} & 218   & 4,713 & \multicolumn{1}{r|}{1,534} & \multicolumn{1}{r|}{14,488} & 340 \\
			\hline
			\multicolumn{1}{|p{4.045em}|}{Gambia} & 17,593 & \multicolumn{1}{r|}{6,970} & \multicolumn{1}{r|}{44,409} & 18,014 & \multicolumn{1}{r|}{7,166} & \multicolumn{1}{r|}{45,288} & 421   & 18,469 & \multicolumn{1}{r|}{7,378} & \multicolumn{1}{r|}{46,235} & 876   & 18,963 & \multicolumn{1}{r|}{7,609} & \multicolumn{1}{r|}{47,257} & 1,369 \\
			\hline
			\multicolumn{1}{|p{4.045em}|}{Georgia} & 5,092 & \multicolumn{1}{r|}{1,740} & \multicolumn{1}{r|}{14,907} & 5,214 & \multicolumn{1}{r|}{1,789} & \multicolumn{1}{r|}{15,195} & 122   & 5,346 & \multicolumn{1}{r|}{1,843} & \multicolumn{1}{r|}{15,506} & 254   & 5,489 & \multicolumn{1}{r|}{1,902} & \multicolumn{1}{r|}{15,841} & 396 \\
			\hline
			\multicolumn{1}{|p{4.045em}|}{Ghana} & 123,156 & \multicolumn{1}{r|}{45,670} & \multicolumn{1}{r|}{332,105} & 126,104 & \multicolumn{1}{r|}{46,963} & \multicolumn{1}{r|}{338,606} & 2,948 & 129,287 & \multicolumn{1}{r|}{48,366} & \multicolumn{1}{r|}{345,600} & 6,132 & 132,741 & \multicolumn{1}{r|}{49,893} & \multicolumn{1}{r|}{353,156} & 9,585 \\
			\hline
			\multicolumn{1}{|p{4.045em}|}{Grenada} & 126   & \multicolumn{1}{r|}{41} & \multicolumn{1}{r|}{392} & 129   & \multicolumn{1}{r|}{42} & \multicolumn{1}{r|}{399} & 3     & 133   & \multicolumn{1}{r|}{43} & \multicolumn{1}{r|}{407} & 6     & 136   & \multicolumn{1}{r|}{44} & \multicolumn{1}{r|}{416} & 10 \\
			\hline
			\multicolumn{1}{|p{4.045em}|}{Guatemala} & 45,402 & \multicolumn{1}{r|}{15,946} & \multicolumn{1}{r|}{129,272} & 46,489 & \multicolumn{1}{r|}{16,400} & \multicolumn{1}{r|}{131,783} & 1,087 & 47,663 & \multicolumn{1}{r|}{16,892} & \multicolumn{1}{r|}{134,484} & 2,261 & 48,936 & \multicolumn{1}{r|}{17,429} & \multicolumn{1}{r|}{137,402} & 3,534 \\
			\hline
			\multicolumn{1}{|p{4.045em}|}{Guinea} & 86,397 & \multicolumn{1}{r|}{33,973} & \multicolumn{1}{r|}{219,717} & 88,465 & \multicolumn{1}{r|}{34,928} & \multicolumn{1}{r|}{224,061} & 2,068 & 90,699 & \multicolumn{1}{r|}{35,964} & \multicolumn{1}{r|}{228,736} & 4,302 & 93,121 & \multicolumn{1}{r|}{37,091} & \multicolumn{1}{r|}{233,790} & 6,724 \\
			\hline
			\multicolumn{1}{|p{4.045em}|}{Guinea-Bissau} & 14,630 & \multicolumn{1}{r|}{5,905} & \multicolumn{1}{r|}{36,245} & 14,980 & \multicolumn{1}{r|}{6,070} & \multicolumn{1}{r|}{36,966} & 350   & 15,358 & \multicolumn{1}{r|}{6,250} & \multicolumn{1}{r|}{37,741} & 728   & 15,768 & \multicolumn{1}{r|}{6,445} & \multicolumn{1}{r|}{38,580} & 1,139 \\
			\hline
			\multicolumn{1}{|p{4.045em}|}{Guyana} & 1,504 & \multicolumn{1}{r|}{521} & \multicolumn{1}{r|}{4,344} & 1,540 & \multicolumn{1}{r|}{535} & \multicolumn{1}{r|}{4,428} & 36    & 1,579 & \multicolumn{1}{r|}{552} & \multicolumn{1}{r|}{4,519} & 75    & 1,621 & \multicolumn{1}{r|}{569} & \multicolumn{1}{r|}{4,617} & 117 \\
			\hline
			\multicolumn{1}{|p{4.045em}|}{Haiti} & 55,775 & \multicolumn{1}{r|}{22,200} & \multicolumn{1}{r|}{140,124} & 57,110 & \multicolumn{1}{r|}{22,824} & \multicolumn{1}{r|}{142,901} & 1,335 & 58,552 & \multicolumn{1}{r|}{23,499} & \multicolumn{1}{r|}{145,890} & 2,777 & 60,116 & \multicolumn{1}{r|}{24,235} & \multicolumn{1}{r|}{149,121} & 4,341 \\
			\hline
			\multicolumn{1}{|p{4.045em}|}{Honduras} & 27,161 & \multicolumn{1}{r|}{9,889} & \multicolumn{1}{r|}{74,599} & 27,811 & \multicolumn{1}{r|}{10,170} & \multicolumn{1}{r|}{76,055} & 650   & 28,514 & \multicolumn{1}{r|}{10,474} & \multicolumn{1}{r|}{77,622} & 1,352 & 29,275 & \multicolumn{1}{r|}{10,806} & \multicolumn{1}{r|}{79,314} & 2,114 \\
			\hline
			\multicolumn{1}{|p{4.045em}|}{India} & 3,259,649 & \multicolumn{1}{r|}{1,196,249} & \multicolumn{1}{r|}{8,882,194} & 3,337,676 & \multicolumn{1}{r|}{1,230,164} & \multicolumn{1}{r|}{9,055,765} & 78,027 & 3,421,945 & \multicolumn{1}{r|}{1,266,939} & \multicolumn{1}{r|}{9,242,523} & 162,296 & 3,513,347 & \multicolumn{1}{r|}{1,306,992} & \multicolumn{1}{r|}{9,444,286} & 253,698 \\
			\hline
			\multicolumn{1}{|p{4.045em}|}{Indonesia} & 469,123 & \multicolumn{1}{r|}{161,602} & \multicolumn{1}{r|}{1,361,848} & 480,353 & \multicolumn{1}{r|}{166,210} & \multicolumn{1}{r|}{1,388,238} & 11,230 & 492,481 & \multicolumn{1}{r|}{171,208} & \multicolumn{1}{r|}{1,416,624} & 23,357 & 505,635 & \multicolumn{1}{r|}{176,653} & \multicolumn{1}{r|}{1,447,283} & 36,512 \\
			\hline
			\multicolumn{1}{|p{4.045em}|}{Iran (Islamic Republic of)} & 121,985 & \multicolumn{1}{r|}{40,322} & \multicolumn{1}{r|}{369,037} & 124,905 & \multicolumn{1}{r|}{41,476} & \multicolumn{1}{r|}{376,155} & 2,920 & 128,059 & \multicolumn{1}{r|}{42,727} & \multicolumn{1}{r|}{383,811} & 6,074 & 131,480 & \multicolumn{1}{r|}{44,090} & \multicolumn{1}{r|}{392,078} & 9,494 \\
			\hline
			\multicolumn{1}{|p{4.045em}|}{Iraq} & 92,774 & \multicolumn{1}{r|}{31,121} & \multicolumn{1}{r|}{276,570} & 94,995 & \multicolumn{1}{r|}{32,010} & \multicolumn{1}{r|}{281,913} & 2,221 & 97,393 & \multicolumn{1}{r|}{32,974} & \multicolumn{1}{r|}{287,660} & 4,619 & 99,995 & \multicolumn{1}{r|}{34,025} & \multicolumn{1}{r|}{293,866} & 7,221 \\
			\hline
			\multicolumn{1}{|p{4.045em}|}{Jamaica} & 4,268 & \multicolumn{1}{r|}{1,451} & \multicolumn{1}{r|}{12,556} & 4,370 & \multicolumn{1}{r|}{1,492} & \multicolumn{1}{r|}{12,798} & 102   & 4,481 & \multicolumn{1}{r|}{1,537} & \multicolumn{1}{r|}{13,060} & 213   & 4,600 & \multicolumn{1}{r|}{1,586} & \multicolumn{1}{r|}{13,342} & 332 \\
			\hline
			\multicolumn{1}{|p{4.045em}|}{Jordan} & 23,325 & \multicolumn{1}{r|}{8,196} & \multicolumn{1}{r|}{66,377} & 23,883 & \multicolumn{1}{r|}{8,429} & \multicolumn{1}{r|}{67,666} & 558   & 24,486 & \multicolumn{1}{r|}{8,683} & \multicolumn{1}{r|}{69,053} & 1,161 & 25,140 & \multicolumn{1}{r|}{8,958} & \multicolumn{1}{r|}{70,551} & 1,815 \\
			\hline
			\multicolumn{1}{|p{4.045em}|}{Kazakhstan} & 24,274 & \multicolumn{1}{r|}{7,667} & \multicolumn{1}{r|}{76,850} & 24,855 & \multicolumn{1}{r|}{7,887} & \multicolumn{1}{r|}{78,326} & 581   & 25,483 & \multicolumn{1}{r|}{8,126} & \multicolumn{1}{r|}{79,913} & 1,209 & 26,163 & \multicolumn{1}{r|}{8,386} & \multicolumn{1}{r|}{81,626} & 1,889 \\
			\hline
			\multicolumn{1}{|p{4.045em}|}{Kenya} & 250,460 & \multicolumn{1}{r|}{96,008} & \multicolumn{1}{r|}{653,386} & 256,455 & \multicolumn{1}{r|}{98,716} & \multicolumn{1}{r|}{666,243} & 5,995 & 262,930 & \multicolumn{1}{r|}{101,653} & \multicolumn{1}{r|}{680,080} & 12,470 & 269,953 & \multicolumn{1}{r|}{104,850} & \multicolumn{1}{r|}{695,033} & 19,493 \\
			\hline
			\multicolumn{1}{|p{4.045em}|}{Kiribati} & 445   & \multicolumn{1}{r|}{165} & \multicolumn{1}{r|}{1,201} & 455   & \multicolumn{1}{r|}{169} & \multicolumn{1}{r|}{1,225} & 11    & 467   & \multicolumn{1}{r|}{174} & \multicolumn{1}{r|}{1,250} & 22    & 479   & \multicolumn{1}{r|}{180} & \multicolumn{1}{r|}{1,277} & 35 \\
			\hline
			\multicolumn{1}{|p{4.045em}|}{Kyrgyzstan} & 28,103 & \multicolumn{1}{r|}{10,847} & \multicolumn{1}{r|}{72,814} & 28,776 & \multicolumn{1}{r|}{11,153} & \multicolumn{1}{r|}{74,249} & 673   & 29,503 & \multicolumn{1}{r|}{11,484} & \multicolumn{1}{r|}{75,793} & 1,399 & 30,291 & \multicolumn{1}{r|}{11,845} & \multicolumn{1}{r|}{77,461} & 2,187 \\
			\hline
			\multicolumn{1}{|p{4.045em}|}{Lao People's Democratic Republic} & 23,809 & \multicolumn{1}{r|}{8,848} & \multicolumn{1}{r|}{64,072} & 24,379 & \multicolumn{1}{r|}{9,098} & \multicolumn{1}{r|}{65,327} & 570   & 24,995 & \multicolumn{1}{r|}{9,370} & \multicolumn{1}{r|}{66,676} & 1,185 & 25,662 & \multicolumn{1}{r|}{9,666} & \multicolumn{1}{r|}{68,135} & 1,853 \\
			\hline
			\multicolumn{1}{|p{4.045em}|}{Lebanon} & 9,257 & \multicolumn{1}{r|}{3,074} & \multicolumn{1}{r|}{27,878} & 9,478 & \multicolumn{1}{r|}{3,162} & \multicolumn{1}{r|}{28,416} & 222   & 9,718 & \multicolumn{1}{r|}{3,257} & \multicolumn{1}{r|}{28,995} & 461   & 9,977 & \multicolumn{1}{r|}{3,361} & \multicolumn{1}{r|}{29,620} & 720 \\
			\hline
			\multicolumn{1}{|p{4.045em}|}{Lesotho} & 8,308 & \multicolumn{1}{r|}{3,139} & \multicolumn{1}{r|}{21,990} & 8,507 & \multicolumn{1}{r|}{3,228} & \multicolumn{1}{r|}{22,422} & 199   & 8,722 & \multicolumn{1}{r|}{3,324} & \multicolumn{1}{r|}{22,886} & 414   & 8,955 & \multicolumn{1}{r|}{3,429} & \multicolumn{1}{r|}{23,388} & 647 \\
			\hline
			\multicolumn{1}{|p{4.045em}|}{Liberia} & 37,345 & \multicolumn{1}{r|}{15,202} & \multicolumn{1}{r|}{91,742} & 38,239 & \multicolumn{1}{r|}{15,627} & \multicolumn{1}{r|}{93,569} & 894   & 39,204 & \multicolumn{1}{r|}{16,088} & \multicolumn{1}{r|}{95,535} & 1,859 & 40,252 & \multicolumn{1}{r|}{16,590} & \multicolumn{1}{r|}{97,661} & 2,907 \\
			\hline
			\multicolumn{1}{|p{4.045em}|}{Libya} & 9,768 & \multicolumn{1}{r|}{3,216} & \multicolumn{1}{r|}{29,666} & 10,002 & \multicolumn{1}{r|}{3,308} & \multicolumn{1}{r|}{30,238} & 234   & 10,254 & \multicolumn{1}{r|}{3,408} & \multicolumn{1}{r|}{30,853} & 486   & 10,528 & \multicolumn{1}{r|}{3,517} & \multicolumn{1}{r|}{31,517} & 760 \\
			\hline
			\multicolumn{1}{|p{4.045em}|}{Madagascar} & 219,003 & \multicolumn{1}{r|}{89,969} & \multicolumn{1}{r|}{533,099} & 224,246 & \multicolumn{1}{r|}{92,483} & \multicolumn{1}{r|}{543,734} & 5,242 & 229,907 & \multicolumn{1}{r|}{95,207} & \multicolumn{1}{r|}{555,186} & 10,904 & 236,048 & \multicolumn{1}{r|}{98,172} & \multicolumn{1}{r|}{567,566} & 17,045 \\
			\hline
			\multicolumn{1}{|p{4.045em}|}{Malawi} & 151,606 & \multicolumn{1}{r|}{61,999} & \multicolumn{1}{r|}{370,722} & 155,235 & \multicolumn{1}{r|}{63,732} & \multicolumn{1}{r|}{378,111} & 3,629 & 159,154 & \multicolumn{1}{r|}{65,611} & \multicolumn{1}{r|}{386,066} & 7,548 & 163,405 & \multicolumn{1}{r|}{67,656} & \multicolumn{1}{r|}{394,666} & 11,800 \\
			\hline
			\multicolumn{1}{|p{4.045em}|}{Malaysia} & 32,324 & \multicolumn{1}{r|}{10,150} & \multicolumn{1}{r|}{102,942} & 33,098 & \multicolumn{1}{r|}{10,441} & \multicolumn{1}{r|}{104,918} & 774   & 33,934 & \multicolumn{1}{r|}{10,757} & \multicolumn{1}{r|}{107,043} & 1,609 & 34,840 & \multicolumn{1}{r|}{11,102} & \multicolumn{1}{r|}{109,336} & 2,516 \\
			\hline
			\multicolumn{1}{|p{4.045em}|}{Maldives} & 525   & \multicolumn{1}{r|}{171} & \multicolumn{1}{r|}{1,612} & 537   & \multicolumn{1}{r|}{176} & \multicolumn{1}{r|}{1,643} & 13    & 551   & \multicolumn{1}{r|}{181} & \multicolumn{1}{r|}{1,677} & 26    & 566   & \multicolumn{1}{r|}{187} & \multicolumn{1}{r|}{1,713} & 41 \\
			\hline
			\multicolumn{1}{|p{4.045em}|}{Mali} & 155,656 & \multicolumn{1}{r|}{61,717} & \multicolumn{1}{r|}{392,581} & 159,382 & \multicolumn{1}{r|}{63,451} & \multicolumn{1}{r|}{400,354} & 3,726 & 163,406 & \multicolumn{1}{r|}{65,330} & \multicolumn{1}{r|}{408,722} & 7,750 & 167,771 & \multicolumn{1}{r|}{67,375} & \multicolumn{1}{r|}{417,766} & 12,115 \\
			\hline
			\multicolumn{1}{|p{4.045em}|}{Mauritania} & 20,460 & \multicolumn{1}{r|}{7,593} & \multicolumn{1}{r|}{55,134} & 20,950 & \multicolumn{1}{r|}{7,808} & \multicolumn{1}{r|}{56,213} & 490   & 21,479 & \multicolumn{1}{r|}{8,041} & \multicolumn{1}{r|}{57,374} & 1,019 & 22,053 & \multicolumn{1}{r|}{8,295} & \multicolumn{1}{r|}{58,629} & 1,592 \\
			\hline
			\multicolumn{1}{|p{4.045em}|}{Mexico} & 142,829 & \multicolumn{1}{r|}{45,385} & \multicolumn{1}{r|}{449,488} & 146,248 & \multicolumn{1}{r|}{46,687} & \multicolumn{1}{r|}{458,124} & 3,419 & 149,940 & \multicolumn{1}{r|}{48,099} & \multicolumn{1}{r|}{467,411} & 7,111 & 153,945 & \multicolumn{1}{r|}{49,638} & \multicolumn{1}{r|}{477,439} & 11,116 \\
			\hline
			\multicolumn{1}{|p{4.045em}|}{Micronesia (Fed. States of)} & 294   & \multicolumn{1}{r|}{105} & \multicolumn{1}{r|}{824} & 301   & \multicolumn{1}{r|}{108} & \multicolumn{1}{r|}{840} & 7     & 309   & \multicolumn{1}{r|}{111} & \multicolumn{1}{r|}{858} & 15    & 317   & \multicolumn{1}{r|}{115} & \multicolumn{1}{r|}{876} & 23 \\
			\hline
			\multicolumn{1}{|p{4.045em}|}{Mongolia} & 7,499 & \multicolumn{1}{r|}{2,587} & \multicolumn{1}{r|}{21,739} & 7,678 & \multicolumn{1}{r|}{2,660} & \multicolumn{1}{r|}{22,161} & 180   & 7,872 & \multicolumn{1}{r|}{2,740} & \multicolumn{1}{r|}{22,614} & 373   & 8,083 & \multicolumn{1}{r|}{2,828} & \multicolumn{1}{r|}{23,103} & 584 \\
			\hline
			\multicolumn{1}{|p{4.045em}|}{Montenegro} & 543   & \multicolumn{1}{r|}{177} & \multicolumn{1}{r|}{1,670} & 556   & \multicolumn{1}{r|}{182} & \multicolumn{1}{r|}{1,702} & 13    & 570   & \multicolumn{1}{r|}{187} & \multicolumn{1}{r|}{1,736} & 27    & 586   & \multicolumn{1}{r|}{193} & \multicolumn{1}{r|}{1,774} & 42 \\
			\hline
			\multicolumn{1}{|p{4.045em}|}{Morocco} & 73,082 & \multicolumn{1}{r|}{25,667} & \multicolumn{1}{r|}{208,088} & 74,831 & \multicolumn{1}{r|}{26,397} & \multicolumn{1}{r|}{212,130} & 1,749 & 76,720 & \multicolumn{1}{r|}{27,190} & \multicolumn{1}{r|}{216,478} & 3,639 & 78,769 & \multicolumn{1}{r|}{28,053} & \multicolumn{1}{r|}{221,175} & 5,688 \\
			\hline
			\multicolumn{1}{|p{4.045em}|}{Mozambique} & 251,430 & \multicolumn{1}{r|}{101,771} & \multicolumn{1}{r|}{621,169} & 257,449 & \multicolumn{1}{r|}{104,622} & \multicolumn{1}{r|}{633,521} & 6,019 & 263,949 & \multicolumn{1}{r|}{107,710} & \multicolumn{1}{r|}{646,819} & 12,519 & 270,999 & \multicolumn{1}{r|}{111,073} & \multicolumn{1}{r|}{661,194} & 19,569 \\
			\hline
			\multicolumn{1}{|p{4.045em}|}{Myanmar} & 143,552 & \multicolumn{1}{r|}{53,958} & \multicolumn{1}{r|}{381,912} & 146,988 & \multicolumn{1}{r|}{55,484} & \multicolumn{1}{r|}{389,403} & 3,436 & 150,699 & \multicolumn{1}{r|}{57,138} & \multicolumn{1}{r|}{397,463} & 7,147 & 154,724 & \multicolumn{1}{r|}{58,939} & \multicolumn{1}{r|}{406,173} & 11,173 \\
			\hline
			\multicolumn{1}{|p{4.045em}|}{Namibia} & 5,595 & \multicolumn{1}{r|}{1,864} & \multicolumn{1}{r|}{16,792} & 5,729 & \multicolumn{1}{r|}{1,917} & \multicolumn{1}{r|}{17,116} & 134   & 5,873 & \multicolumn{1}{r|}{1,975} & \multicolumn{1}{r|}{17,464} & 279   & 6,030 & \multicolumn{1}{r|}{2,038} & \multicolumn{1}{r|}{17,841} & 435 \\
			\hline
			\multicolumn{1}{|p{4.045em}|}{Nepal} & 115,550 & \multicolumn{1}{r|}{45,727} & \multicolumn{1}{r|}{291,991} & 118,316 & \multicolumn{1}{r|}{47,012} & \multicolumn{1}{r|}{297,771} & 2,766 & 121,303 & \multicolumn{1}{r|}{48,404} & \multicolumn{1}{r|}{303,992} & 5,753 & 124,543 & \multicolumn{1}{r|}{49,920} & \multicolumn{1}{r|}{310,716} & 8,993 \\
			\hline
			\multicolumn{1}{|p{4.045em}|}{Nicaragua} & 18,802 & \multicolumn{1}{r|}{6,933} & \multicolumn{1}{r|}{50,993} & 19,252 & \multicolumn{1}{r|}{7,129} & \multicolumn{1}{r|}{51,991} & 450   & 19,738 & \multicolumn{1}{r|}{7,342} & \multicolumn{1}{r|}{53,064} & 936   & 20,266 & \multicolumn{1}{r|}{7,574} & \multicolumn{1}{r|}{54,223} & 1,463 \\
			\hline
			\multicolumn{1}{|p{4.045em}|}{Niger} & 243,175 & \multicolumn{1}{r|}{99,106} & \multicolumn{1}{r|}{596,677} & 248,996 & \multicolumn{1}{r|}{101,878} & \multicolumn{1}{r|}{608,559} & 5,821 & 255,283 & \multicolumn{1}{r|}{104,883} & \multicolumn{1}{r|}{621,353} & 12,108 & 262,102 & \multicolumn{1}{r|}{108,153} & \multicolumn{1}{r|}{635,183} & 18,926 \\
			\hline
			\multicolumn{1}{|p{4.045em}|}{Nigeria} & 856,896 & \multicolumn{1}{r|}{308,792} & \multicolumn{1}{r|}{2,377,887} & 877,408 & \multicolumn{1}{r|}{317,562} & \multicolumn{1}{r|}{2,424,234} & 20,512 & 899,561 & \multicolumn{1}{r|}{327,073} & \multicolumn{1}{r|}{2,474,096} & 42,665 & 923,588 & \multicolumn{1}{r|}{337,432} & \multicolumn{1}{r|}{2,527,962} & 66,692 \\
			\hline
			\multicolumn{1}{|p{4.045em}|}{North Macedonia} & 1,969 & \multicolumn{1}{r|}{663} & \multicolumn{1}{r|}{5,846} & 2,016 & \multicolumn{1}{r|}{682} & \multicolumn{1}{r|}{5,959} & 47    & 2,067 & \multicolumn{1}{r|}{702} & \multicolumn{1}{r|}{6,081} & 98    & 2,122 & \multicolumn{1}{r|}{725} & \multicolumn{1}{r|}{6,212} & 153 \\
			\hline
			\multicolumn{1}{|p{4.045em}|}{Pakistan} & 1,000,517 & \multicolumn{1}{r|}{383,952} & \multicolumn{1}{r|}{2,607,185} & 1,024,467 & \multicolumn{1}{r|}{394,784} & \multicolumn{1}{r|}{2,658,500} & 23,950 & 1,050,333 & \multicolumn{1}{r|}{406,526} & \multicolumn{1}{r|}{2,713,725} & 49,815 & 1,078,388 & \multicolumn{1}{r|}{419,312} & \multicolumn{1}{r|}{2,773,403} & 77,870 \\
			\hline
			\multicolumn{1}{|p{4.045em}|}{Papua New Guinea} & 27,906 & \multicolumn{1}{r|}{10,053} & \multicolumn{1}{r|}{77,463} & 28,573 & \multicolumn{1}{r|}{10,338} & \multicolumn{1}{r|}{78,973} & 668   & 29,295 & \multicolumn{1}{r|}{10,648} & \multicolumn{1}{r|}{80,597} & 1,389 & 30,077 & \multicolumn{1}{r|}{10,985} & \multicolumn{1}{r|}{82,351} & 2,172 \\
			\hline
			\multicolumn{1}{|p{4.045em}|}{Paraguay} & 12,496 & \multicolumn{1}{r|}{4,218} & \multicolumn{1}{r|}{37,016} & 12,795 & \multicolumn{1}{r|}{4,339} & \multicolumn{1}{r|}{37,732} & 299   & 13,118 & \multicolumn{1}{r|}{4,469} & \multicolumn{1}{r|}{38,501} & 622   & 13,468 & \multicolumn{1}{r|}{4,612} & \multicolumn{1}{r|}{39,332} & 973 \\
			\hline
			\multicolumn{1}{|p{4.045em}|}{Peru} & 46,124 & \multicolumn{1}{r|}{15,302} & \multicolumn{1}{r|}{139,025} & 47,228 & \multicolumn{1}{r|}{15,740} & \multicolumn{1}{r|}{141,707} & 1,104 & 48,420 & \multicolumn{1}{r|}{16,215} & \multicolumn{1}{r|}{144,592} & 2,296 & 49,713 & \multicolumn{1}{r|}{16,732} & \multicolumn{1}{r|}{147,708} & 3,590 \\
			\hline
			\multicolumn{1}{|p{4.045em}|}{Philippines} & 242,622 & \multicolumn{1}{r|}{85,832} & \multicolumn{1}{r|}{685,817} & 248,429 & \multicolumn{1}{r|}{88,274} & \multicolumn{1}{r|}{699,151} & 5,808 & 254,702 & \multicolumn{1}{r|}{90,923} & \multicolumn{1}{r|}{713,495} & 12,080 & 261,505 & \multicolumn{1}{r|}{93,808} & \multicolumn{1}{r|}{728,990} & 18,883 \\
			\hline
			\multicolumn{1}{|p{4.045em}|}{Republic of Moldova} & 4,440 & \multicolumn{1}{r|}{1,559} & \multicolumn{1}{r|}{12,649} & 4,547 & \multicolumn{1}{r|}{1,603} & \multicolumn{1}{r|}{12,894} & 106   & 4,661 & \multicolumn{1}{r|}{1,651} & \multicolumn{1}{r|}{13,159} & 221   & 4,786 & \multicolumn{1}{r|}{1,704} & \multicolumn{1}{r|}{13,444} & 346 \\
			\hline
			\multicolumn{1}{|p{4.045em}|}{Russian Federation} & 114,014 & \multicolumn{1}{r|}{35,818} & \multicolumn{1}{r|}{362,922} & 116,744 & \multicolumn{1}{r|}{36,846} & \multicolumn{1}{r|}{369,888} & 2,729 & 119,691 & \multicolumn{1}{r|}{37,962} & \multicolumn{1}{r|}{377,378} & 5,677 & 122,888 & \multicolumn{1}{r|}{39,177} & \multicolumn{1}{r|}{385,465} & 8,874 \\
			\hline
			\multicolumn{1}{|p{4.045em}|}{Rwanda} & 78,646 & \multicolumn{1}{r|}{31,000} & \multicolumn{1}{r|}{199,522} & 80,528 & \multicolumn{1}{r|}{31,871} & \multicolumn{1}{r|}{203,469} & 1,883 & 82,561 & \multicolumn{1}{r|}{32,816} & \multicolumn{1}{r|}{207,716} & 3,916 & 84,767 & \multicolumn{1}{r|}{33,844} & \multicolumn{1}{r|}{212,307} & 6,121 \\
			\hline
			\multicolumn{1}{|p{4.045em}|}{Saint Lucia} & 150   & \multicolumn{1}{r|}{48} & \multicolumn{1}{r|}{466} & 154   & \multicolumn{1}{r|}{50} & \multicolumn{1}{r|}{475} & 4     & 157   & \multicolumn{1}{r|}{51} & \multicolumn{1}{r|}{485} & 7     & 162   & \multicolumn{1}{r|}{53} & \multicolumn{1}{r|}{495} & 12 \\
			\hline
			\multicolumn{1}{|p{4.045em}|}{Saint Vincent and the Grenadines} & 122   & \multicolumn{1}{r|}{40} & \multicolumn{1}{r|}{369} & 125   & \multicolumn{1}{r|}{41} & \multicolumn{1}{r|}{376} & 3     & 128   & \multicolumn{1}{r|}{43} & \multicolumn{1}{r|}{384} & 6     & 131   & \multicolumn{1}{r|}{44} & \multicolumn{1}{r|}{392} & 9 \\
			\hline
			\multicolumn{1}{|p{4.045em}|}{Samoa} & 558   & \multicolumn{1}{r|}{194} & \multicolumn{1}{r|}{1,607} & 571   & \multicolumn{1}{r|}{199} & \multicolumn{1}{r|}{1,638} & 13    & 586   & \multicolumn{1}{r|}{205} & \multicolumn{1}{r|}{1,672} & 28    & 601   & \multicolumn{1}{r|}{212} & \multicolumn{1}{r|}{1,708} & 43 \\
			\hline
			\multicolumn{1}{|p{4.045em}|}{Sao Tome and Principe} & 1,081 & \multicolumn{1}{r|}{411} & \multicolumn{1}{r|}{2,842} & 1,107 & \multicolumn{1}{r|}{423} & \multicolumn{1}{r|}{2,898} & 26    & 1,135 & \multicolumn{1}{r|}{435} & \multicolumn{1}{r|}{2,958} & 54    & 1,165 & \multicolumn{1}{r|}{449} & \multicolumn{1}{r|}{3,023} & 84 \\
			\hline
			\multicolumn{1}{|p{4.045em}|}{Senegal} & 83,013 & \multicolumn{1}{r|}{31,185} & \multicolumn{1}{r|}{220,974} & 85,000 & \multicolumn{1}{r|}{32,067} & \multicolumn{1}{r|}{225,308} & 1,987 & 87,146 & \multicolumn{1}{r|}{33,023} & \multicolumn{1}{r|}{229,971} & 4,133 & 89,473 & \multicolumn{1}{r|}{34,064} & \multicolumn{1}{r|}{235,010} & 6,461 \\
			\hline
			\multicolumn{1}{|p{4.045em}|}{Serbia} & 6,675 & \multicolumn{1}{r|}{2,205} & \multicolumn{1}{r|}{20,203} & 6,834 & \multicolumn{1}{r|}{2,268} & \multicolumn{1}{r|}{20,593} & 160   & 7,007 & \multicolumn{1}{r|}{2,337} & \multicolumn{1}{r|}{21,012} & 332   & 7,194 & \multicolumn{1}{r|}{2,411} & \multicolumn{1}{r|}{21,464} & 519 \\
			\hline
			\multicolumn{1}{|p{4.045em}|}{Sierra Leone} & 62,849 & \multicolumn{1}{r|}{25,894} & \multicolumn{1}{r|}{152,541} & 64,353 & \multicolumn{1}{r|}{26,617} & \multicolumn{1}{r|}{155,586} & 1,504 & 65,978 & \multicolumn{1}{r|}{27,401} & \multicolumn{1}{r|}{158,865} & 3,129 & 67,740 & \multicolumn{1}{r|}{28,254} & \multicolumn{1}{r|}{162,410} & 4,892 \\
			\hline
			\multicolumn{1}{|p{4.045em}|}{Solomon Islands} & 3,296 & \multicolumn{1}{r|}{1,240} & \multicolumn{1}{r|}{8,764} & 3,375 & \multicolumn{1}{r|}{1,275} & \multicolumn{1}{r|}{8,936} & 79    & 3,461 & \multicolumn{1}{r|}{1,313} & \multicolumn{1}{r|}{9,121} & 164   & 3,553 & \multicolumn{1}{r|}{1,354} & \multicolumn{1}{r|}{9,321} & 257 \\
			\hline
			\multicolumn{1}{|p{4.045em}|}{Somalia} & 96,456 & \multicolumn{1}{r|}{30,164} & \multicolumn{1}{r|}{308,437} & 98,764 & \multicolumn{1}{r|}{30,994} & \multicolumn{1}{r|}{314,724} & 2,309 & 101,258 & \multicolumn{1}{r|}{31,892} & \multicolumn{1}{r|}{321,494} & 4,802 & 103,963 & \multicolumn{1}{r|}{32,870} & \multicolumn{1}{r|}{328,817} & 7,507 \\
			\hline
			\multicolumn{1}{|p{4.045em}|}{South Africa} & 86,983 & \multicolumn{1}{r|}{28,438} & \multicolumn{1}{r|}{266,051} & 89,065 & \multicolumn{1}{r|}{29,252} & \multicolumn{1}{r|}{271,177} & 2,082 & 91,314 & \multicolumn{1}{r|}{30,136} & \multicolumn{1}{r|}{276,690} & 4,331 & 93,753 & \multicolumn{1}{r|}{31,098} & \multicolumn{1}{r|}{282,643} & 6,770 \\
			\hline
			\multicolumn{1}{|p{4.045em}|}{South Sudan} & 75,191 & \multicolumn{1}{r|}{29,915} & \multicolumn{1}{r|}{188,996} & 76,991 & \multicolumn{1}{r|}{30,755} & \multicolumn{1}{r|}{192,741} & 1,800 & 78,935 & \multicolumn{1}{r|}{31,665} & \multicolumn{1}{r|}{196,772} & 3,744 & 81,043 & \multicolumn{1}{r|}{32,656} & \multicolumn{1}{r|}{201,129} & 5,852 \\
			\hline
			\multicolumn{1}{|p{4.045em}|}{Sri Lanka} & 34,005 & \multicolumn{1}{r|}{11,786} & \multicolumn{1}{r|}{98,117} & 34,819 & \multicolumn{1}{r|}{12,122} & \multicolumn{1}{r|}{100,020} & 814   & 35,698 & \multicolumn{1}{r|}{12,486} & \multicolumn{1}{r|}{102,066} & 1,693 & 36,652 & \multicolumn{1}{r|}{12,883} & \multicolumn{1}{r|}{104,277} & 2,647 \\
			\hline
			\multicolumn{1}{|p{4.045em}|}{Sudan} & 183,077 & \multicolumn{1}{r|}{67,615} & \multicolumn{1}{r|}{495,706} & 187,459 & \multicolumn{1}{r|}{69,530} & \multicolumn{1}{r|}{505,402} & 4,382 & 192,192 & \multicolumn{1}{r|}{71,608} & \multicolumn{1}{r|}{515,835} & 9,115 & 197,325 & \multicolumn{1}{r|}{73,870} & \multicolumn{1}{r|}{527,107} & 14,249 \\
			\hline
			\multicolumn{1}{|p{4.045em}|}{Suriname} & 759   & \multicolumn{1}{r|}{246} & \multicolumn{1}{r|}{2,337} & 777   & \multicolumn{1}{r|}{253} & \multicolumn{1}{r|}{2,382} & 18    & 797   & \multicolumn{1}{r|}{261} & \multicolumn{1}{r|}{2,431} & 38    & 818   & \multicolumn{1}{r|}{269} & \multicolumn{1}{r|}{2,483} & 59 \\
			\hline
			\multicolumn{1}{|p{4.045em}|}{Syrian Arab Republic} & 36,882 & \multicolumn{1}{r|}{10,790} & \multicolumn{1}{r|}{126,062} & 37,764 & \multicolumn{1}{r|}{11,092} & \multicolumn{1}{r|}{128,576} & 883   & 38,718 & \multicolumn{1}{r|}{11,419} & \multicolumn{1}{r|}{131,282} & 1,836 & 39,752 & \multicolumn{1}{r|}{11,775} & \multicolumn{1}{r|}{134,206} & 2,870 \\
			\hline
			\multicolumn{1}{|p{4.045em}|}{Tajikistan} & 51,143 & \multicolumn{1}{r|}{19,807} & \multicolumn{1}{r|}{132,056} & 52,367 & \multicolumn{1}{r|}{20,365} & \multicolumn{1}{r|}{134,659} & 1,224 & 53,690 & \multicolumn{1}{r|}{20,970} & \multicolumn{1}{r|}{137,461} & 2,546 & 55,124 & \multicolumn{1}{r|}{21,629} & \multicolumn{1}{r|}{140,489} & 3,980 \\
			\hline
			\multicolumn{1}{|p{4.045em}|}{Thailand} & 59,407 & \multicolumn{1}{r|}{19,765} & \multicolumn{1}{r|}{178,558} & 60,829 & \multicolumn{1}{r|}{20,330} & \multicolumn{1}{r|}{182,004} & 1,422 & 62,364 & \multicolumn{1}{r|}{20,943} & \multicolumn{1}{r|}{185,711} & 2,958 & 64,030 & \multicolumn{1}{r|}{21,611} & \multicolumn{1}{r|}{189,714} & 4,624 \\
			\hline
			\multicolumn{1}{|p{4.045em}|}{Timor-Leste} & 7,193 & \multicolumn{1}{r|}{2,819} & \multicolumn{1}{r|}{18,350} & 7,365 & \multicolumn{1}{r|}{2,899} & \multicolumn{1}{r|}{18,713} & 172   & 7,551 & \multicolumn{1}{r|}{2,985} & \multicolumn{1}{r|}{19,103} & 358   & 7,753 & \multicolumn{1}{r|}{3,078} & \multicolumn{1}{r|}{19,525} & 560 \\
			\hline
			\multicolumn{1}{|p{4.045em}|}{Togo} & 56,223 & \multicolumn{1}{r|}{22,542} & \multicolumn{1}{r|}{140,232} & 57,569 & \multicolumn{1}{r|}{23,174} & \multicolumn{1}{r|}{143,015} & 1,346 & 59,023 & \multicolumn{1}{r|}{23,859} & \multicolumn{1}{r|}{146,011} & 2,799 & 60,599 & \multicolumn{1}{r|}{24,605} & \multicolumn{1}{r|}{149,249} & 4,376 \\
			\hline
			\multicolumn{1}{|p{4.045em}|}{Tonga} & 245   & \multicolumn{1}{r|}{85} & \multicolumn{1}{r|}{709} & 251   & \multicolumn{1}{r|}{87} & \multicolumn{1}{r|}{723} & 6     & 257   & \multicolumn{1}{r|}{90} & \multicolumn{1}{r|}{738} & 12    & 264   & \multicolumn{1}{r|}{92} & \multicolumn{1}{r|}{754} & 19 \\
			\hline
			\multicolumn{1}{|p{4.045em}|}{Tunisia} & 19,417 & \multicolumn{1}{r|}{6,657} & \multicolumn{1}{r|}{56,635} & 19,882 & \multicolumn{1}{r|}{6,847} & \multicolumn{1}{r|}{57,732} & 465   & 20,383 & \multicolumn{1}{r|}{7,053} & \multicolumn{1}{r|}{58,912} & 967   & 20,928 & \multicolumn{1}{r|}{7,277} & \multicolumn{1}{r|}{60,186} & 1,511 \\
			\hline
			\multicolumn{1}{|p{4.045em}|}{Turkey} & 72,774 & \multicolumn{1}{r|}{22,398} & \multicolumn{1}{r|}{236,452} & 74,516 & \multicolumn{1}{r|}{23,042} & \multicolumn{1}{r|}{240,982} & 1,742 & 76,397 & \multicolumn{1}{r|}{23,740} & \multicolumn{1}{r|}{245,853} & 3,623 & 78,438 & \multicolumn{1}{r|}{24,501} & \multicolumn{1}{r|}{251,112} & 5,664 \\
			\hline
			\multicolumn{1}{|p{4.045em}|}{Turkmenistan} & 10,168 & \multicolumn{1}{r|}{3,337} & \multicolumn{1}{r|}{30,985} & 10,411 & \multicolumn{1}{r|}{3,432} & \multicolumn{1}{r|}{31,582} & 243   & 10,674 & \multicolumn{1}{r|}{3,536} & \multicolumn{1}{r|}{32,225} & 506   & 10,959 & \multicolumn{1}{r|}{3,649} & \multicolumn{1}{r|}{32,918} & 791 \\
			\hline
			\multicolumn{1}{|p{4.045em}|}{Uganda} & 308,549 & \multicolumn{1}{r|}{120,516} & \multicolumn{1}{r|}{789,954} & 315,934 & \multicolumn{1}{r|}{123,908} & \multicolumn{1}{r|}{805,551} & 7,386 & 323,911 & \multicolumn{1}{r|}{127,585} & \multicolumn{1}{r|}{822,339} & 15,362 & 332,563 & \multicolumn{1}{r|}{131,589} & \multicolumn{1}{r|}{840,482} & 24,014 \\
			\hline
			\multicolumn{1}{|p{4.045em}|}{Ukraine} & 48,486 & \multicolumn{1}{r|}{17,165} & \multicolumn{1}{r|}{136,963} & 49,647 & \multicolumn{1}{r|}{17,653} & \multicolumn{1}{r|}{139,626} & 1,161 & 50,901 & \multicolumn{1}{r|}{18,183} & \multicolumn{1}{r|}{142,491} & 2,414 & 52,260 & \multicolumn{1}{r|}{18,760} & \multicolumn{1}{r|}{145,586} & 3,774 \\
			\hline
			\multicolumn{1}{|p{4.045em}|}{United Republic of Tanzania} & 383,628 & \multicolumn{1}{r|}{149,719} & \multicolumn{1}{r|}{982,974} & 392,811 & \multicolumn{1}{r|}{153,934} & \multicolumn{1}{r|}{1,002,380} & 9,183 & 402,728 & \multicolumn{1}{r|}{158,503} & \multicolumn{1}{r|}{1,023,266} & 19,101 & 413,486 & \multicolumn{1}{r|}{163,477} & \multicolumn{1}{r|}{1,045,838} & 29,858 \\
			\hline
			\multicolumn{1}{|p{4.045em}|}{Uzbekistan} & 89,151 & \multicolumn{1}{r|}{32,296} & \multicolumn{1}{r|}{246,099} & 91,285 & \multicolumn{1}{r|}{33,212} & \multicolumn{1}{r|}{250,899} & 2,134 & 93,590 & \multicolumn{1}{r|}{34,207} & \multicolumn{1}{r|}{256,064} & 4,439 & 96,090 & \multicolumn{1}{r|}{35,289} & \multicolumn{1}{r|}{261,643} & 6,939 \\
			\hline
			\multicolumn{1}{|p{4.045em}|}{Vanuatu} & 992   & \multicolumn{1}{r|}{353} & \multicolumn{1}{r|}{2,787} & 1,016 & \multicolumn{1}{r|}{363} & \multicolumn{1}{r|}{2,842} & 24    & 1,041 & \multicolumn{1}{r|}{374} & \multicolumn{1}{r|}{2,900} & 49    & 1,069 & \multicolumn{1}{r|}{386} & \multicolumn{1}{r|}{2,963} & 77 \\
			\hline
			\multicolumn{1}{|p{4.045em}|}{Venezuela (Bolivarian Republic of)} & 39,993 & \multicolumn{1}{r|}{10,758} & \multicolumn{1}{r|}{148,677} & 40,950 & \multicolumn{1}{r|}{11,057} & \multicolumn{1}{r|}{151,662} & 957   & 41,984 & \multicolumn{1}{r|}{11,381} & \multicolumn{1}{r|}{154,876} & 1,991 & 43,105 & \multicolumn{1}{r|}{11,734} & \multicolumn{1}{r|}{158,350} & 3,113 \\
			\hline
			\multicolumn{1}{|p{4.045em}|}{Viet Nam} & 226,042 & \multicolumn{1}{r|}{83,356} & \multicolumn{1}{r|}{612,969} & 231,452 & \multicolumn{1}{r|}{85,718} & \multicolumn{1}{r|}{624,956} & 5,411 & 237,296 & \multicolumn{1}{r|}{88,279} & \multicolumn{1}{r|}{637,854} & 11,254 & 243,634 & \multicolumn{1}{r|}{91,069} & \multicolumn{1}{r|}{651,789} & 17,593 \\
			\hline
			\multicolumn{1}{|p{4.045em}|}{Yemen} & 186,570 & \multicolumn{1}{r|}{74,594} & \multicolumn{1}{r|}{466,635} & 191,036 & \multicolumn{1}{r|}{76,687} & \multicolumn{1}{r|}{475,890} & 4,466 & 195,859 & \multicolumn{1}{r|}{78,956} & \multicolumn{1}{r|}{485,854} & 9,289 & 201,091 & \multicolumn{1}{r|}{81,425} & \multicolumn{1}{r|}{496,623} & 14,521 \\
			\hline
			\multicolumn{1}{|p{4.045em}|}{Zambia} & 88,936 & \multicolumn{1}{r|}{33,110} & \multicolumn{1}{r|}{238,893} & 91,065 & \multicolumn{1}{r|}{34,047} & \multicolumn{1}{r|}{243,572} & 2,129 & 93,365 & \multicolumn{1}{r|}{35,063} & \multicolumn{1}{r|}{248,606} & 4,428 & 95,858 & \multicolumn{1}{r|}{36,170} & \multicolumn{1}{r|}{254,045} & 6,922 \\
			\hline
			\multicolumn{1}{|p{4.045em}|}{Zimbabwe} & 72,349 & \multicolumn{1}{r|}{27,585} & \multicolumn{1}{r|}{189,754} & 74,081 & \multicolumn{1}{r|}{28,364} & \multicolumn{1}{r|}{193,484} & 1,732 & 75,951 & \multicolumn{1}{r|}{29,208} & \multicolumn{1}{r|}{197,499} & 3,602 & 77,980 & \multicolumn{1}{r|}{30,127} & \multicolumn{1}{r|}{201,837} & 5,631 \\
			\hline
			\textbf{Total} & \textbf{16,829,307} &       &       & \textbf{17,232,154} &       &       & \textbf{402,847} & \textbf{17,667,229} &       &       & \textbf{837,922} & \textbf{18,139,129} &       &       & \textbf{1,309,822} \\
			\hline
			
		\end{longtable}%
		\begin{flushleft} 
			Source: Authors’ elaboration
		\end{flushleft}
	\end{center}
	
\end{landscape}


\end{document}
