# Supplementary material for: Estimated impact of the 2020 economic downturn on under-5 mortality for 129 countries
Source: PLoS One. 2022 Feb 23;17(2):e0263245. doi: 10.1371/journal.pone.0263245 (PMC8865697; doi:10.1371/journal.pone.0263245)
Supplement: S5 Appendix — (ZIP) [file pone.0263245.s005.zip › S5 Appendix.tex]

\documentclass[10pt,letterpaper]{article}
\usepackage[top=0.85in,left=2.75in,footskip=0.75in]{geometry}

% amsmath and amssymb packages, useful for mathematical formulas and symbols
\usepackage{amsmath,amssymb}

% Use adjustwidth environment to exceed column width (see example table in text)
\usepackage{changepage}

% Use Unicode characters when possible
\usepackage[utf8x]{inputenc}

% textcomp package and marvosym package for additional characters
\usepackage{textcomp,marvosym}

% cite package, to clean up citations in the main text. Do not remove.
\usepackage{cite}

% Use nameref to cite supporting information files (see Supporting Information section for more info)
\usepackage{nameref,hyperref}

% line numbers
\usepackage[right]{lineno}

% ligatures disabled
\usepackage{microtype}
\DisableLigatures[f]{encoding = *, family = * }

% color can be used to apply background shading to table cells only
\usepackage[table]{xcolor}

% array package and thick rules for tables
\usepackage{array}

\usepackage[T1]{fontenc}
\usepackage{lmodern}

% create "+" rule type for thick vertical lines
\newcolumntype{+}{!{\vrule width 2pt}}

% create \thickcline for thick horizontal lines of variable length
\newlength\savedwidth
\newcommand\thickcline[1]{%
	\noalign{\global\savedwidth\arrayrulewidth\global\arrayrulewidth 2pt}%
	\cline{#1}%
	\noalign{\vskip\arrayrulewidth}%
	\noalign{\global\arrayrulewidth\savedwidth}%
}

% \thickhline command for thick horizontal lines that span the table
\newcommand\thickhline{\noalign{\global\savedwidth\arrayrulewidth\global\arrayrulewidth 2pt}%
	\hline
	\noalign{\global\arrayrulewidth\savedwidth}}


% Remove comment for double spacing
%\usepackage{setspace} 
%\doublespacing

% Text layout
\raggedright
\setlength{\parindent}{0.5cm}
\textwidth 5.25in 
\textheight 8.75in

% Bold the 'Figure #' in the caption and separate it from the title/caption with a period
% Captions will be left justified
\usepackage[aboveskip=1pt,labelfont=bf,labelsep=period,justification=raggedright,singlelinecheck=off]{caption}
\renewcommand{\figurename}{Fig}

% Use the PLoS provided BiBTeX style
\bibliographystyle{plos2015}

% Remove brackets from numbering in List of References
\makeatletter
\renewcommand{\@biblabel}[1]{\quad#1.}
\makeatother

%LONG TABLE
\usepackage{pdflscape}
\usepackage{longtable}
\usepackage{multirow}
\usepackage{siunitx}
\usepackage{booktabs}
\usepackage{makecell}

% Header and Footer with logo
\usepackage{lastpage,fancyhdr,graphicx}
\usepackage{epstopdf}
%\pagestyle{myheadings}
\pagestyle{fancy}
\fancyhf{}
%\setlength{\headheight}{27.023pt}
%\lhead{\includegraphics[width=2.0in]{PLOS-submission.eps}}
\rfoot{\thepage/\pageref{LastPage}}
\renewcommand{\headrulewidth}{0pt}
\renewcommand{\footrule}{\hrule height 2pt \vspace{2mm}}
\fancyheadoffset[L]{2.25in}
\fancyfootoffset[L]{2.25in}
\lfoot{\today}

%% Include all macros below

\newcommand{\lorem}{{\bf LOREM}}
\newcommand{\ipsum}{{\bf IPSUM}}

%% END MACROS SECTION


\begin{document}
\begin{landscape}
	\paragraph{S5 Appendix}\label{model2}\label{S5 Appendix}
	\textbf{}
	\tiny%%%%%%%%%%%  smaller font size %%%%%%%%
	\begin{center}
		\setlength\LTleft{-1cm}
		\setlength\LTright{1cm}
		\begin{longtable}[!ht]{@{\extracolsep{\fill}}|l|r|l|l|r|l|l|r|r|l|l|r|r|l|l|r|@{}}
			\caption*{Estimated effect of GDP reduction on U5M (model with controls)} \label{App:Tab5}\\
			\hline
			\multicolumn{1}{|p{4.045em}|}{Country} & \multicolumn{1}{p{4.045em}|}{Under-5 deaths} & \multicolumn{1}{p{4.045em}|}{95\% Confidence Interval - lower bound} & \multicolumn{1}{p{4.045em}|}{95\% Confidence Interval - upper bound} & \multicolumn{1}{p{4.045em}|}{Under-5 deaths 5\% reduction on GDP} & \multicolumn{1}{p{4.045em}|}{95\% Confidence Interval - lower bound} & \multicolumn{1}{p{4.045em}|}{95\% Confidence Interval - upper bound} & \multicolumn{1}{p{4.045em}|}{Incremental Deaths at 5\% Downturn} & \multicolumn{1}{p{4.045em}|}{Under-5 deaths 10\% reduction on GDP} & \multicolumn{1}{p{4.045em}|}{95\% Confidence Interval - lower bound} & \multicolumn{1}{p{4.045em}|}{95\% Confidence Interval - upper bound} & \multicolumn{1}{p{4.045em}|}{Incremental Deaths at 10\% Downturn} & \multicolumn{1}{p{4.045em}|}{Under-5 deaths 15\% reduction on GDP} & \multicolumn{1}{p{4.045em}|}{95\% Confidence Interval - lower bound} & \multicolumn{1}{p{4.045em}|}{95\% Confidence Interval - upper bound} & \multicolumn{1}{p{4.045em}|}{Incremental Deaths at 15\% Downturn} \\
			\hline
			\multicolumn{1}{|p{4.045em}|}{Afghanistan} & 323,613 & \multicolumn{1}{r|}{120,308} & \multicolumn{1}{r|}{870,476} & 328,370 & \multicolumn{1}{r|}{122,533} & \multicolumn{1}{r|}{879,983} & 4,757 & 333,460 & \multicolumn{1}{r|}{124,920} & \multicolumn{1}{r|}{890,133} & 9,848 & 338,927 & \multicolumn{1}{r|}{127,492} & \multicolumn{1}{r|}{901,013} & 15,315 \\
			\hline
			\multicolumn{1}{|p{4.045em}|}{Albania} & 2,394 & \multicolumn{1}{r|}{752} & \multicolumn{1}{r|}{7,622} & 2,429 & \multicolumn{1}{r|}{766} & \multicolumn{1}{r|}{7,701} & 35    & 2,466 & \multicolumn{1}{r|}{781} & \multicolumn{1}{r|}{7,785} & 73    & 2,507 & \multicolumn{1}{r|}{798} & \multicolumn{1}{r|}{7,875} & 113 \\
			\hline
			\multicolumn{1}{|p{4.045em}|}{Algeria} & 110,808 & \multicolumn{1}{r|}{34,603} & \multicolumn{1}{r|}{354,838} & 112,437 & \multicolumn{1}{r|}{35,262} & \multicolumn{1}{r|}{358,513} & 1,629 & 114,180 & \multicolumn{1}{r|}{35,971} & \multicolumn{1}{r|}{362,432} & 3,372 & 116,052 & \multicolumn{1}{r|}{36,735} & \multicolumn{1}{r|}{366,626} & 5,244 \\
			\hline
			\multicolumn{1}{|p{4.045em}|}{Angola} & 235,624 & \multicolumn{1}{r|}{75,729} & \multicolumn{1}{r|}{733,123} & 239,088 & \multicolumn{1}{r|}{77,167} & \multicolumn{1}{r|}{740,769} & 3,464 & 242,794 & \multicolumn{1}{r|}{78,712} & \multicolumn{1}{r|}{748,924} & 7,170 & 246,775 & \multicolumn{1}{r|}{80,377} & \multicolumn{1}{r|}{757,656} & 11,151 \\
			\hline
			\multicolumn{1}{|p{4.045em}|}{Argentina} & 53,650 & \multicolumn{1}{r|}{15,722} & \multicolumn{1}{r|}{183,073} & 54,438 & \multicolumn{1}{r|}{16,025} & \multicolumn{1}{r|}{184,938} & 789   & 55,282 & \multicolumn{1}{r|}{16,349} & \multicolumn{1}{r|}{186,926} & 1,633 & 56,189 & \multicolumn{1}{r|}{16,700} & \multicolumn{1}{r|}{189,054} & 2,539 \\
			\hline
			\multicolumn{1}{|p{4.045em}|}{Armenia} & 3,166 & \multicolumn{1}{r|}{1,000} & \multicolumn{1}{r|}{10,018} & 3,212 & \multicolumn{1}{r|}{1,019} & \multicolumn{1}{r|}{10,123} & 47    & 3,262 & \multicolumn{1}{r|}{1,040} & \multicolumn{1}{r|}{10,234} & 96    & 3,316 & \multicolumn{1}{r|}{1,062} & \multicolumn{1}{r|}{10,353} & 150 \\
			\hline
			\multicolumn{1}{|p{4.045em}|}{Azerbaijan} & 12,099 & \multicolumn{1}{r|}{3,740} & \multicolumn{1}{r|}{39,138} & 12,277 & \multicolumn{1}{r|}{3,812} & \multicolumn{1}{r|}{39,542} & 178   & 12,467 & \multicolumn{1}{r|}{3,888} & \multicolumn{1}{r|}{39,971} & 368   & 12,671 & \multicolumn{1}{r|}{3,971} & \multicolumn{1}{r|}{40,431} & 573 \\
			\hline
			\multicolumn{1}{|p{4.045em}|}{Bangladesh} & 435,117 & \multicolumn{1}{r|}{153,268} & \multicolumn{1}{r|}{1,235,269} & 441,513 & \multicolumn{1}{r|}{156,135} & \multicolumn{1}{r|}{1,248,500} & 6,396 & 448,358 & \multicolumn{1}{r|}{159,212} & \multicolumn{1}{r|}{1,262,622} & 13,241 & 455,709 & \multicolumn{1}{r|}{162,528} & \multicolumn{1}{r|}{1,277,750} & 20,592 \\
			\hline
			\multicolumn{1}{|p{4.045em}|}{Belarus} & 7,379 & \multicolumn{1}{r|}{2,244} & \multicolumn{1}{r|}{24,266} & 7,487 & \multicolumn{1}{r|}{2,287} & \multicolumn{1}{r|}{24,517} & 108   & 7,603 & \multicolumn{1}{r|}{2,333} & \multicolumn{1}{r|}{24,784} & 225   & 7,728 & \multicolumn{1}{r|}{2,382} & \multicolumn{1}{r|}{25,070} & 349 \\
			\hline
			\multicolumn{1}{|p{4.045em}|}{Belize} & 749   & \multicolumn{1}{r|}{237} & \multicolumn{1}{r|}{2,367} & 760   & \multicolumn{1}{r|}{241} & \multicolumn{1}{r|}{2,392} & 11    & 772   & \multicolumn{1}{r|}{246} & \multicolumn{1}{r|}{2,418} & 23    & 784   & \multicolumn{1}{r|}{252} & \multicolumn{1}{r|}{2,446} & 35 \\
			\hline
			\multicolumn{1}{|p{4.045em}|}{Benin} & 98,813 & \multicolumn{1}{r|}{34,464} & \multicolumn{1}{r|}{283,314} & 100,266 & \multicolumn{1}{r|}{35,109} & \multicolumn{1}{r|}{286,346} & 1,453 & 101,820 & \multicolumn{1}{r|}{35,801} & \multicolumn{1}{r|}{289,583} & 3,007 & 103,489 & \multicolumn{1}{r|}{36,547} & \multicolumn{1}{r|}{293,050} & 4,676 \\
			\hline
			\multicolumn{1}{|p{4.045em}|}{Bhutan} & 1,332 & \multicolumn{1}{r|}{435} & \multicolumn{1}{r|}{4,078} & 1,352 & \multicolumn{1}{r|}{444} & \multicolumn{1}{r|}{4,120} & 20    & 1,373 & \multicolumn{1}{r|}{453} & \multicolumn{1}{r|}{4,166} & 41    & 1,395 & \multicolumn{1}{r|}{462} & \multicolumn{1}{r|}{4,214} & 63 \\
			\hline
			\multicolumn{1}{|p{4.045em}|}{Bolivia (Plurinational State of)} & 29,494 & \multicolumn{1}{r|}{9,774} & \multicolumn{1}{r|}{88,998} & 29,928 & \multicolumn{1}{r|}{9,959} & \multicolumn{1}{r|}{89,932} & 434   & 30,391 & \multicolumn{1}{r|}{10,158} & \multicolumn{1}{r|}{90,929} & 898   & 30,890 & \multicolumn{1}{r|}{10,372} & \multicolumn{1}{r|}{91,996} & 1,396 \\
			\hline
			\multicolumn{1}{|p{4.045em}|}{Bosnia and Herzegovina} & 1,702 & \multicolumn{1}{r|}{521} & \multicolumn{1}{r|}{5,557} & 1,727 & \multicolumn{1}{r|}{531} & \multicolumn{1}{r|}{5,614} & 25    & 1,753 & \multicolumn{1}{r|}{542} & \multicolumn{1}{r|}{5,676} & 52    & 1,782 & \multicolumn{1}{r|}{553} & \multicolumn{1}{r|}{5,741} & 81 \\
			\hline
			\multicolumn{1}{|p{4.045em}|}{Botswana} & 5,091 & \multicolumn{1}{r|}{1,534} & \multicolumn{1}{r|}{16,899} & 5,166 & \multicolumn{1}{r|}{1,563} & \multicolumn{1}{r|}{17,072} & 75    & 5,246 & \multicolumn{1}{r|}{1,595} & \multicolumn{1}{r|}{17,257} & 155   & 5,332 & \multicolumn{1}{r|}{1,629} & \multicolumn{1}{r|}{17,455} & 241 \\
			\hline
			\multicolumn{1}{|p{4.045em}|}{Brazil} & 182,846 & \multicolumn{1}{r|}{53,523} & \multicolumn{1}{r|}{624,640} & 185,534 & \multicolumn{1}{r|}{54,554} & \multicolumn{1}{r|}{630,985} & 2,688 & 188,410 & \multicolumn{1}{r|}{55,662} & \multicolumn{1}{r|}{637,751} & 5,564 & 191,499 & \multicolumn{1}{r|}{56,857} & \multicolumn{1}{r|}{644,989} & 8,653 \\
			\hline
			\multicolumn{1}{|p{4.045em}|}{Bulgaria} & 3,723 & \multicolumn{1}{r|}{1,113} & \multicolumn{1}{r|}{12,449} & 3,778 & \multicolumn{1}{r|}{1,135} & \multicolumn{1}{r|}{12,577} & 55    & 3,836 & \multicolumn{1}{r|}{1,158} & \multicolumn{1}{r|}{12,713} & 113   & 3,899 & \multicolumn{1}{r|}{1,182} & \multicolumn{1}{r|}{12,858} & 176 \\
			\hline
			\multicolumn{1}{|p{4.045em}|}{Burkina Faso} & 218,887 & \multicolumn{1}{r|}{79,526} & \multicolumn{1}{r|}{602,461} & 222,105 & \multicolumn{1}{r|}{81,005} & \multicolumn{1}{r|}{608,984} & 3,218 & 225,548 & \multicolumn{1}{r|}{82,591} & \multicolumn{1}{r|}{615,948} & 6,661 & 229,246 & \multicolumn{1}{r|}{84,300} & \multicolumn{1}{r|}{623,410} & 10,359 \\
			\hline
			\multicolumn{1}{|p{4.045em}|}{Burundi} & 198,778 & \multicolumn{1}{r|}{78,436} & \multicolumn{1}{r|}{503,757} & 201,700 & \multicolumn{1}{r|}{79,854} & \multicolumn{1}{r|}{509,463} & 2,922 & 204,827 & \multicolumn{1}{r|}{81,376} & \multicolumn{1}{r|}{515,559} & 6,049 & 208,185 & \multicolumn{1}{r|}{83,013} & \multicolumn{1}{r|}{522,098} & 9,407 \\
			\hline
			\multicolumn{1}{|p{4.045em}|}{Cabo Verde} & 1,146 & \multicolumn{1}{r|}{367} & \multicolumn{1}{r|}{3,582} & 1,163 & \multicolumn{1}{r|}{374} & \multicolumn{1}{r|}{3,620} & 17    & 1,181 & \multicolumn{1}{r|}{381} & \multicolumn{1}{r|}{3,660} & 35    & 1,200 & \multicolumn{1}{r|}{389} & \multicolumn{1}{r|}{3,702} & 54 \\
			\hline
			\multicolumn{1}{|p{4.045em}|}{Cambodia} & 59,438 & \multicolumn{1}{r|}{20,803} & \multicolumn{1}{r|}{169,830} & 60,312 & \multicolumn{1}{r|}{21,191} & \multicolumn{1}{r|}{171,659} & 874   & 61,247 & \multicolumn{1}{r|}{21,607} & \multicolumn{1}{r|}{173,611} & 1,809 & 62,251 & \multicolumn{1}{r|}{22,056} & \multicolumn{1}{r|}{175,702} & 2,813 \\
			\hline
			\multicolumn{1}{|p{4.045em}|}{Cameroon} & 183,530 & \multicolumn{1}{r|}{63,386} & \multicolumn{1}{r|}{531,403} & 186,228 & \multicolumn{1}{r|}{64,575} & \multicolumn{1}{r|}{537,061} & 2,698 & 189,115 & \multicolumn{1}{r|}{65,852} & \multicolumn{1}{r|}{543,100} & 5,585 & 192,215 & \multicolumn{1}{r|}{67,229} & \multicolumn{1}{r|}{549,568} & 8,685 \\
			\hline
			\multicolumn{1}{|p{4.045em}|}{Central African Republic} & 54,126 & \multicolumn{1}{r|}{20,663} & \multicolumn{1}{r|}{141,779} & 54,922 & \multicolumn{1}{r|}{21,043} & \multicolumn{1}{r|}{143,347} & 796   & 55,773 & \multicolumn{1}{r|}{21,449} & \multicolumn{1}{r|}{145,023} & 1,647 & 56,688 & \multicolumn{1}{r|}{21,887} & \multicolumn{1}{r|}{146,819} & 2,561 \\
			\hline
			\multicolumn{1}{|p{4.045em}|}{Chad} & 191,519 & \multicolumn{1}{r|}{68,658} & \multicolumn{1}{r|}{534,235} & 194,334 & \multicolumn{1}{r|}{69,935} & \multicolumn{1}{r|}{540,011} & 2,815 & 197,347 & \multicolumn{1}{r|}{71,306} & \multicolumn{1}{r|}{546,177} & 5,828 & 200,582 & \multicolumn{1}{r|}{72,783} & \multicolumn{1}{r|}{552,783} & 9,064 \\
			\hline
			\multicolumn{1}{|p{4.045em}|}{China} & 1,235,908 & \multicolumn{1}{r|}{372,924} & \multicolumn{1}{r|}{4,095,918} & 1,254,076 & \multicolumn{1}{r|}{380,064} & \multicolumn{1}{r|}{4,138,001} & 18,169 & 1,273,517 & \multicolumn{1}{r|}{387,734} & \multicolumn{1}{r|}{4,182,878} & 37,609 & 1,294,396 & \multicolumn{1}{r|}{396,005} & \multicolumn{1}{r|}{4,230,905} & 58,489 \\
			\hline
			\multicolumn{1}{|p{4.045em}|}{Colombia} & 51,670 & \multicolumn{1}{r|}{15,615} & \multicolumn{1}{r|}{170,968} & 52,429 & \multicolumn{1}{r|}{15,915} & \multicolumn{1}{r|}{172,715} & 760   & 53,242 & \multicolumn{1}{r|}{16,237} & \multicolumn{1}{r|}{174,578} & 1,572 & 54,115 & \multicolumn{1}{r|}{16,585} & \multicolumn{1}{r|}{176,571} & 2,445 \\
			\hline
			\multicolumn{1}{|p{4.045em}|}{Comoros} & 5,310 & \multicolumn{1}{r|}{1,842} & \multicolumn{1}{r|}{15,306} & 5,388 & \multicolumn{1}{r|}{1,877} & \multicolumn{1}{r|}{15,468} & 78    & 5,471 & \multicolumn{1}{r|}{1,914} & \multicolumn{1}{r|}{15,642} & 162   & 5,561 & \multicolumn{1}{r|}{1,954} & \multicolumn{1}{r|}{15,827} & 251 \\
			\hline
			\multicolumn{1}{|p{4.045em}|}{Congo} & 29,476 & \multicolumn{1}{r|}{9,685} & \multicolumn{1}{r|}{89,706} & 29,909 & \multicolumn{1}{r|}{9,869} & \multicolumn{1}{r|}{90,644} & 433   & 30,373 & \multicolumn{1}{r|}{10,066} & \multicolumn{1}{r|}{91,644} & 897   & 30,871 & \multicolumn{1}{r|}{10,279} & \multicolumn{1}{r|}{92,715} & 1,395 \\
			\hline
			\multicolumn{1}{|p{4.045em}|}{Costa Rica} & 4,588 & \multicolumn{1}{r|}{1,351} & \multicolumn{1}{r|}{15,584} & 4,656 & \multicolumn{1}{r|}{1,377} & \multicolumn{1}{r|}{15,743} & 67    & 4,728 & \multicolumn{1}{r|}{1,405} & \multicolumn{1}{r|}{15,912} & 140   & 4,806 & \multicolumn{1}{r|}{1,435} & \multicolumn{1}{r|}{16,093} & 217 \\
			\hline
			\multicolumn{1}{|p{4.045em}|}{Cuba} & 8,100 & \multicolumn{1}{r|}{2,462} & \multicolumn{1}{r|}{26,655} & 8,219 & \multicolumn{1}{r|}{2,509} & \multicolumn{1}{r|}{26,929} & 119   & 8,347 & \multicolumn{1}{r|}{2,559} & \multicolumn{1}{r|}{27,222} & 246   & 8,484 & \multicolumn{1}{r|}{2,614} & \multicolumn{1}{r|}{27,535} & 383 \\
			\hline
			\multicolumn{1}{|p{4.045em}|}{Côte d'Ivoire} & 185,002 & \multicolumn{1}{r|}{63,376} & \multicolumn{1}{r|}{540,040} & 187,721 & \multicolumn{1}{r|}{64,569} & \multicolumn{1}{r|}{545,761} & 2,720 & 190,631 & \multicolumn{1}{r|}{65,850} & \multicolumn{1}{r|}{551,866} & 5,630 & 193,757 & \multicolumn{1}{r|}{67,230} & \multicolumn{1}{r|}{558,404} & 8,755 \\
			\hline
			\multicolumn{1}{|p{4.045em}|}{Dem. People's Republic of Korea} & 37,542 & \multicolumn{1}{r|}{10,563} & \multicolumn{1}{r|}{133,430} & 38,094 & \multicolumn{1}{r|}{10,757} & \multicolumn{1}{r|}{134,899} & 552   & 38,684 & \multicolumn{1}{r|}{10,966} & \multicolumn{1}{r|}{136,467} & 1,142 & 39,318 & \multicolumn{1}{r|}{11,191} & \multicolumn{1}{r|}{138,146} & 1,777 \\
			\hline
			\multicolumn{1}{|p{4.045em}|}{Democratic Republic of the Congo} & 1,388,004 & \multicolumn{1}{r|}{524,706} & \multicolumn{1}{r|}{3,671,682} & 1,408,409 & \multicolumn{1}{r|}{534,338} & \multicolumn{1}{r|}{3,712,285} & 20,405 & 1,430,241 & \multicolumn{1}{r|}{544,670} & \multicolumn{1}{r|}{3,755,652} & 42,237 & 1,453,691 & \multicolumn{1}{r|}{555,796} & \multicolumn{1}{r|}{3,802,143} & 65,687 \\
			\hline
			\multicolumn{1}{|p{4.045em}|}{Djibouti} & 2,076 & \multicolumn{1}{r|}{583} & \multicolumn{1}{r|}{7,397} & 2,107 & \multicolumn{1}{r|}{593} & \multicolumn{1}{r|}{7,478} & 31    & 2,139 & \multicolumn{1}{r|}{605} & \multicolumn{1}{r|}{7,563} & 63    & 2,174 & \multicolumn{1}{r|}{618} & \multicolumn{1}{r|}{7,655} & 98 \\
			\hline
			\multicolumn{1}{|p{4.045em}|}{Dominican Republic} & 16,310 & \multicolumn{1}{r|}{4,937} & \multicolumn{1}{r|}{53,880} & 16,549 & \multicolumn{1}{r|}{5,032} & \multicolumn{1}{r|}{54,433} & 240   & 16,806 & \multicolumn{1}{r|}{5,133} & \multicolumn{1}{r|}{55,022} & 496   & 17,081 & \multicolumn{1}{r|}{5,243} & \multicolumn{1}{r|}{55,653} & 772 \\
			\hline
			\multicolumn{1}{|p{4.045em}|}{Ecuador} & 30,859 & \multicolumn{1}{r|}{9,623} & \multicolumn{1}{r|}{98,961} & 31,312 & \multicolumn{1}{r|}{9,806} & \multicolumn{1}{r|}{99,980} & 454   & 31,798 & \multicolumn{1}{r|}{10,004} & \multicolumn{1}{r|}{101,068} & 939   & 32,319 & \multicolumn{1}{r|}{10,217} & \multicolumn{1}{r|}{102,231} & 1,460 \\
			\hline
			\multicolumn{1}{|p{4.045em}|}{Egypt} & 339,094 & \multicolumn{1}{r|}{110,682} & \multicolumn{1}{r|}{1,038,877} & 344,079 & \multicolumn{1}{r|}{112,777} & \multicolumn{1}{r|}{1,049,774} & 4,985 & 349,413 & \multicolumn{1}{r|}{115,027} & \multicolumn{1}{r|}{1,061,399} & 10,319 & 355,141 & \multicolumn{1}{r|}{117,452} & \multicolumn{1}{r|}{1,073,846} & 16,047 \\
			\hline
			\multicolumn{1}{|p{4.045em}|}{El Salvador} & 11,381 & \multicolumn{1}{r|}{3,664} & \multicolumn{1}{r|}{35,348} & 11,548 & \multicolumn{1}{r|}{3,734} & \multicolumn{1}{r|}{35,718} & 167   & 11,727 & \multicolumn{1}{r|}{3,808} & \multicolumn{1}{r|}{36,112} & 346   & 11,919 & \multicolumn{1}{r|}{3,889} & \multicolumn{1}{r|}{36,534} & 539 \\
			\hline
			\multicolumn{1}{|p{4.045em}|}{Equatorial Guinea} & 4,411 & \multicolumn{1}{r|}{1,284} & \multicolumn{1}{r|}{15,155} & 4,476 & \multicolumn{1}{r|}{1,309} & \multicolumn{1}{r|}{15,309} & 65    & 4,546 & \multicolumn{1}{r|}{1,335} & \multicolumn{1}{r|}{15,473} & 134   & 4,620 & \multicolumn{1}{r|}{1,364} & \multicolumn{1}{r|}{15,649} & 209 \\
			\hline
			\multicolumn{1}{|p{4.045em}|}{Eritrea} & 19,506 & \multicolumn{1}{r|}{6,022} & \multicolumn{1}{r|}{63,177} & 19,793 & \multicolumn{1}{r|}{6,133} & \multicolumn{1}{r|}{63,871} & 287   & 20,099 & \multicolumn{1}{r|}{6,253} & \multicolumn{1}{r|}{64,611} & 594   & 20,429 & \multicolumn{1}{r|}{6,381} & \multicolumn{1}{r|}{65,405} & 923 \\
			\hline
			\multicolumn{1}{|p{4.045em}|}{Eswatini} & 3,328 & \multicolumn{1}{r|}{1,046} & \multicolumn{1}{r|}{10,595} & 3,377 & \multicolumn{1}{r|}{1,066} & \multicolumn{1}{r|}{10,705} & 49    & 3,430 & \multicolumn{1}{r|}{1,087} & \multicolumn{1}{r|}{10,821} & 101   & 3,486 & \multicolumn{1}{r|}{1,110} & \multicolumn{1}{r|}{10,946} & 158 \\
			\hline
			\multicolumn{1}{|p{4.045em}|}{Ethiopia} & 992,985 & \multicolumn{1}{r|}{369,329} & \multicolumn{1}{r|}{2,669,755} & 1,007,582 & \multicolumn{1}{r|}{376,148} & \multicolumn{1}{r|}{2,698,999} & 14,598 & 1,023,202 & \multicolumn{1}{r|}{383,463} & \multicolumn{1}{r|}{2,730,228} & 30,217 & 1,039,977 & \multicolumn{1}{r|}{391,343} & \multicolumn{1}{r|}{2,763,698} & 46,993 \\
			\hline
			\multicolumn{1}{|p{4.045em}|}{Fiji} & 1,887 & \multicolumn{1}{r|}{593} & \multicolumn{1}{r|}{6,005} & 1,915 & \multicolumn{1}{r|}{604} & \multicolumn{1}{r|}{6,067} & 28    & 1,944 & \multicolumn{1}{r|}{616} & \multicolumn{1}{r|}{6,133} & 57    & 1,976 & \multicolumn{1}{r|}{629} & \multicolumn{1}{r|}{6,204} & 89 \\
			\hline
			\multicolumn{1}{|p{4.045em}|}{Gabon} & 6,873 & \multicolumn{1}{r|}{2,046} & \multicolumn{1}{r|}{23,087} & 6,974 & \multicolumn{1}{r|}{2,085} & \multicolumn{1}{r|}{23,322} & 101   & 7,082 & \multicolumn{1}{r|}{2,128} & \multicolumn{1}{r|}{23,573} & 209   & 7,198 & \multicolumn{1}{r|}{2,173} & \multicolumn{1}{r|}{23,841} & 325 \\
			\hline
			\multicolumn{1}{|p{4.045em}|}{Gambia} & 25,061 & \multicolumn{1}{r|}{9,085} & \multicolumn{1}{r|}{69,132} & 25,430 & \multicolumn{1}{r|}{9,254} & \multicolumn{1}{r|}{69,879} & 368   & 25,824 & \multicolumn{1}{r|}{9,436} & \multicolumn{1}{r|}{70,676} & 763   & 26,247 & \multicolumn{1}{r|}{9,631} & \multicolumn{1}{r|}{71,531} & 1,186 \\
			\hline
			\multicolumn{1}{|p{4.045em}|}{Georgia} & 4,272 & \multicolumn{1}{r|}{1,350} & \multicolumn{1}{r|}{13,518} & 4,334 & \multicolumn{1}{r|}{1,376} & \multicolumn{1}{r|}{13,657} & 63    & 4,402 & \multicolumn{1}{r|}{1,403} & \multicolumn{1}{r|}{13,806} & 130   & 4,474 & \multicolumn{1}{r|}{1,433} & \multicolumn{1}{r|}{13,966} & 202 \\
			\hline
			\multicolumn{1}{|p{4.045em}|}{Ghana} & 156,000 & \multicolumn{1}{r|}{53,051} & \multicolumn{1}{r|}{458,733} & 158,294 & \multicolumn{1}{r|}{54,049} & \multicolumn{1}{r|}{463,595} & 2,293 & 160,748 & \multicolumn{1}{r|}{55,121} & \multicolumn{1}{r|}{468,784} & 4,747 & 163,383 & \multicolumn{1}{r|}{56,276} & \multicolumn{1}{r|}{474,341} & 7,383 \\
			\hline
			\multicolumn{1}{|p{4.045em}|}{Grenada} & 128   & \multicolumn{1}{r|}{38} & \multicolumn{1}{r|}{430} & 130   & \multicolumn{1}{r|}{39} & \multicolumn{1}{r|}{435} & 2     & 132   & \multicolumn{1}{r|}{40} & \multicolumn{1}{r|}{439} & 4     & 134   & \multicolumn{1}{r|}{41} & \multicolumn{1}{r|}{444} & 6 \\
			\hline
			\multicolumn{1}{|p{4.045em}|}{Guatemala} & 47,406 & \multicolumn{1}{r|}{15,369} & \multicolumn{1}{r|}{146,228} & 48,103 & \multicolumn{1}{r|}{15,661} & \multicolumn{1}{r|}{147,751} & 697   & 48,848 & \multicolumn{1}{r|}{15,974} & \multicolumn{1}{r|}{149,376} & 1,443 & 49,649 & \multicolumn{1}{r|}{16,312} & \multicolumn{1}{r|}{151,115} & 2,243 \\
			\hline
			\multicolumn{1}{|p{4.045em}|}{Guinea} & 117,136 & \multicolumn{1}{r|}{42,447} & \multicolumn{1}{r|}{323,242} & 118,858 & \multicolumn{1}{r|}{43,239} & \multicolumn{1}{r|}{326,721} & 1,722 & 120,700 & \multicolumn{1}{r|}{44,089} & \multicolumn{1}{r|}{330,436} & 3,564 & 122,679 & \multicolumn{1}{r|}{45,004} & \multicolumn{1}{r|}{334,415} & 5,543 \\
			\hline
			\multicolumn{1}{|p{4.045em}|}{Guinea-Bissau} & 18,386 & \multicolumn{1}{r|}{6,779} & \multicolumn{1}{r|}{49,865} & 18,656 & \multicolumn{1}{r|}{6,905} & \multicolumn{1}{r|}{50,409} & 270   & 18,946 & \multicolumn{1}{r|}{7,039} & \multicolumn{1}{r|}{50,989} & 559   & 19,256 & \multicolumn{1}{r|}{7,184} & \multicolumn{1}{r|}{51,612} & 870 \\
			\hline
			\multicolumn{1}{|p{4.045em}|}{Guyana} & 1,467 & \multicolumn{1}{r|}{469} & \multicolumn{1}{r|}{4,590} & 1,488 & \multicolumn{1}{r|}{478} & \multicolumn{1}{r|}{4,638} & 22    & 1,511 & \multicolumn{1}{r|}{487} & \multicolumn{1}{r|}{4,689} & 45    & 1,536 & \multicolumn{1}{r|}{497} & \multicolumn{1}{r|}{4,743} & 69 \\
			\hline
			\multicolumn{1}{|p{4.045em}|}{Haiti} & 49,167 & \multicolumn{1}{r|}{17,882} & \multicolumn{1}{r|}{135,189} & 49,890 & \multicolumn{1}{r|}{18,213} & \multicolumn{1}{r|}{136,658} & 723   & 50,663 & \multicolumn{1}{r|}{18,569} & \multicolumn{1}{r|}{138,226} & 1,496 & 51,494 & \multicolumn{1}{r|}{18,953} & \multicolumn{1}{r|}{139,907} & 2,327 \\
			\hline
			\multicolumn{1}{|p{4.045em}|}{Honduras} & 24,945 & \multicolumn{1}{r|}{8,339} & \multicolumn{1}{r|}{74,620} & 25,312 & \multicolumn{1}{r|}{8,497} & \multicolumn{1}{r|}{75,405} & 367   & 25,705 & \multicolumn{1}{r|}{8,666} & \multicolumn{1}{r|}{76,244} & 759   & 26,126 & \multicolumn{1}{r|}{8,848} & \multicolumn{1}{r|}{77,141} & 1,181 \\
			\hline
			\multicolumn{1}{|p{4.045em}|}{India} & 2,929,298 & \multicolumn{1}{r|}{986,082} & \multicolumn{1}{r|}{8,701,895} & 2,972,361 & \multicolumn{1}{r|}{1,004,659} & \multicolumn{1}{r|}{8,793,951} & 43,063 & 3,018,437 & \multicolumn{1}{r|}{1,024,604} & \multicolumn{1}{r|}{8,892,182} & 89,139 & 3,067,926 & \multicolumn{1}{r|}{1,046,101} & \multicolumn{1}{r|}{8,997,378} & 138,628 \\
			\hline
			\multicolumn{1}{|p{4.045em}|}{Indonesia} & 461,840 & \multicolumn{1}{r|}{147,090} & \multicolumn{1}{r|}{1,450,106} & 468,629 & \multicolumn{1}{r|}{149,891} & \multicolumn{1}{r|}{1,465,156} & 6,789 & 475,893 & \multicolumn{1}{r|}{152,899} & \multicolumn{1}{r|}{1,481,208} & 14,054 & 483,696 & \multicolumn{1}{r|}{156,142} & \multicolumn{1}{r|}{1,498,392} & 21,856 \\
			\hline
			\multicolumn{1}{|p{4.045em}|}{Iran (Islamic Republic of)} & 125,719 & \multicolumn{1}{r|}{38,512} & \multicolumn{1}{r|}{410,401} & 127,567 & \multicolumn{1}{r|}{39,248} & \multicolumn{1}{r|}{414,631} & 1,848 & 129,544 & \multicolumn{1}{r|}{40,038} & \multicolumn{1}{r|}{419,143} & 3,826 & 131,668 & \multicolumn{1}{r|}{40,891} & \multicolumn{1}{r|}{423,973} & 5,950 \\
			\hline
			\multicolumn{1}{|p{4.045em}|}{Iraq} & 121,740 & \multicolumn{1}{r|}{37,598} & \multicolumn{1}{r|}{394,186} & 123,529 & \multicolumn{1}{r|}{38,317} & \multicolumn{1}{r|}{398,246} & 1,790 & 125,444 & \multicolumn{1}{r|}{39,089} & \multicolumn{1}{r|}{402,575} & 3,705 & 127,501 & \multicolumn{1}{r|}{39,922} & \multicolumn{1}{r|}{407,209} & 5,761 \\
			\hline
			\multicolumn{1}{|p{4.045em}|}{Jamaica} & 3,971 & \multicolumn{1}{r|}{1,238} & \multicolumn{1}{r|}{12,740} & 4,030 & \multicolumn{1}{r|}{1,262} & \multicolumn{1}{r|}{12,872} & 58    & 4,092 & \multicolumn{1}{r|}{1,287} & \multicolumn{1}{r|}{13,013} & 121   & 4,159 & \multicolumn{1}{r|}{1,314} & \multicolumn{1}{r|}{13,163} & 188 \\
			\hline
			\multicolumn{1}{|p{4.045em}|}{Jordan} & 24,669 & \multicolumn{1}{r|}{7,962} & \multicolumn{1}{r|}{76,434} & 25,031 & \multicolumn{1}{r|}{8,113} & \multicolumn{1}{r|}{77,233} & 363   & 25,419 & \multicolumn{1}{r|}{8,275} & \multicolumn{1}{r|}{78,086} & 751   & 25,836 & \multicolumn{1}{r|}{8,449} & \multicolumn{1}{r|}{78,999} & 1,167 \\
			\hline
			\multicolumn{1}{|p{4.045em}|}{Kazakhstan} & 25,519 & \multicolumn{1}{r|}{7,467} & \multicolumn{1}{r|}{87,216} & 25,894 & \multicolumn{1}{r|}{7,610} & \multicolumn{1}{r|}{88,105} & 375   & 26,295 & \multicolumn{1}{r|}{7,764} & \multicolumn{1}{r|}{89,052} & 777   & 26,726 & \multicolumn{1}{r|}{7,931} & \multicolumn{1}{r|}{90,066} & 1,208 \\
			\hline
			\multicolumn{1}{|p{4.045em}|}{Kenya} & 277,566 & \multicolumn{1}{r|}{97,930} & \multicolumn{1}{r|}{786,710} & 281,646 & \multicolumn{1}{r|}{99,765} & \multicolumn{1}{r|}{795,117} & 4,080 & 286,012 & \multicolumn{1}{r|}{101,734} & \multicolumn{1}{r|}{804,090} & 8,446 & 290,701 & \multicolumn{1}{r|}{103,855} & \multicolumn{1}{r|}{813,702} & 13,136 \\
			\hline
			\multicolumn{1}{|p{4.045em}|}{Kiribati} & 508   & \multicolumn{1}{r|}{173} & \multicolumn{1}{r|}{1,494} & 515   & \multicolumn{1}{r|}{176} & \multicolumn{1}{r|}{1,510} & 7     & 523   & \multicolumn{1}{r|}{179} & \multicolumn{1}{r|}{1,527} & 15    & 532   & \multicolumn{1}{r|}{183} & \multicolumn{1}{r|}{1,545} & 24 \\
			\hline
			\multicolumn{1}{|p{4.045em}|}{Kyrgyzstan} & 22,676 & \multicolumn{1}{r|}{8,028} & \multicolumn{1}{r|}{64,047} & 23,009 & \multicolumn{1}{r|}{8,178} & \multicolumn{1}{r|}{64,736} & 333   & 23,366 & \multicolumn{1}{r|}{8,339} & \multicolumn{1}{r|}{65,473} & 690   & 23,749 & \multicolumn{1}{r|}{8,512} & \multicolumn{1}{r|}{66,261} & 1,073 \\
			\hline
			\multicolumn{1}{|p{4.045em}|}{Lao People's Democratic Republic} & 22,522 & \multicolumn{1}{r|}{7,702} & \multicolumn{1}{r|}{65,854} & 22,853 & \multicolumn{1}{r|}{7,847} & \multicolumn{1}{r|}{66,552} & 331   & 23,207 & \multicolumn{1}{r|}{8,003} & \multicolumn{1}{r|}{67,298} & 685   & 23,587 & \multicolumn{1}{r|}{8,170} & \multicolumn{1}{r|}{68,096} & 1,066 \\
			\hline
			\multicolumn{1}{|p{4.045em}|}{Lebanon} & 9,088 & \multicolumn{1}{r|}{2,782} & \multicolumn{1}{r|}{29,693} & 9,222 & \multicolumn{1}{r|}{2,835} & \multicolumn{1}{r|}{29,999} & 134   & 9,365 & \multicolumn{1}{r|}{2,892} & \multicolumn{1}{r|}{30,326} & 277   & 9,518 & \multicolumn{1}{r|}{2,953} & \multicolumn{1}{r|}{30,676} & 430 \\
			\hline
			\multicolumn{1}{|p{4.045em}|}{Lesotho} & 8,928 & \multicolumn{1}{r|}{3,091} & \multicolumn{1}{r|}{25,792} & 9,060 & \multicolumn{1}{r|}{3,149} & \multicolumn{1}{r|}{26,066} & 131   & 9,200 & \multicolumn{1}{r|}{3,211} & \multicolumn{1}{r|}{26,359} & 272   & 9,351 & \multicolumn{1}{r|}{3,278} & \multicolumn{1}{r|}{26,672} & 423 \\
			\hline
			\multicolumn{1}{|p{4.045em}|}{Liberia} & 44,683 & \multicolumn{1}{r|}{16,597} & \multicolumn{1}{r|}{120,296} & 45,340 & \multicolumn{1}{r|}{16,903} & \multicolumn{1}{r|}{121,616} & 657   & 46,042 & \multicolumn{1}{r|}{17,232} & \multicolumn{1}{r|}{123,025} & 1,360 & 46,797 & \multicolumn{1}{r|}{17,585} & \multicolumn{1}{r|}{124,536} & 2,115 \\
			\hline
			\multicolumn{1}{|p{4.045em}|}{Libya} & 9,972 & \multicolumn{1}{r|}{3,033} & \multicolumn{1}{r|}{32,782} & 10,119 & \multicolumn{1}{r|}{3,091} & \multicolumn{1}{r|}{33,120} & 147   & 10,276 & \multicolumn{1}{r|}{3,154} & \multicolumn{1}{r|}{33,480} & 303   & 10,444 & \multicolumn{1}{r|}{3,221} & \multicolumn{1}{r|}{33,865} & 472 \\
			\hline
			\multicolumn{1}{|p{4.045em}|}{Madagascar} & 245,912 & \multicolumn{1}{r|}{91,406} & \multicolumn{1}{r|}{661,589} & 249,528 & \multicolumn{1}{r|}{93,087} & \multicolumn{1}{r|}{668,881} & 3,615 & 253,396 & \multicolumn{1}{r|}{94,890} & \multicolumn{1}{r|}{676,669} & 7,483 & 257,550 & \multicolumn{1}{r|}{96,833} & \multicolumn{1}{r|}{685,016} & 11,638 \\
			\hline
			\multicolumn{1}{|p{4.045em}|}{Malawi} & 173,658 & \multicolumn{1}{r|}{64,879} & \multicolumn{1}{r|}{464,823} & 176,211 & \multicolumn{1}{r|}{66,074} & \multicolumn{1}{r|}{469,933} & 2,553 & 178,942 & \multicolumn{1}{r|}{67,356} & \multicolumn{1}{r|}{475,391} & 5,284 & 181,876 & \multicolumn{1}{r|}{68,737} & \multicolumn{1}{r|}{481,241} & 8,218 \\
			\hline
			\multicolumn{1}{|p{4.045em}|}{Malaysia} & 33,845 & \multicolumn{1}{r|}{9,852} & \multicolumn{1}{r|}{116,269} & 34,343 & \multicolumn{1}{r|}{10,042} & \multicolumn{1}{r|}{117,453} & 498   & 34,875 & \multicolumn{1}{r|}{10,245} & \multicolumn{1}{r|}{118,715} & 1,030 & 35,447 & \multicolumn{1}{r|}{10,465} & \multicolumn{1}{r|}{120,066} & 1,602 \\
			\hline
			\multicolumn{1}{|p{4.045em}|}{Maldives} & 529   & \multicolumn{1}{r|}{159} & \multicolumn{1}{r|}{1,760} & 537   & \multicolumn{1}{r|}{162} & \multicolumn{1}{r|}{1,778} & 8     & 545   & \multicolumn{1}{r|}{166} & \multicolumn{1}{r|}{1,797} & 16    & 554   & \multicolumn{1}{r|}{169} & \multicolumn{1}{r|}{1,817} & 25 \\
			\hline
			\multicolumn{1}{|p{4.045em}|}{Mali} & 257,889 & \multicolumn{1}{r|}{93,417} & \multicolumn{1}{r|}{711,934} & 261,680 & \multicolumn{1}{r|}{95,149} & \multicolumn{1}{r|}{719,675} & 3,791 & 265,737 & \multicolumn{1}{r|}{97,008} & \multicolumn{1}{r|}{727,938} & 7,848 & 270,094 & \multicolumn{1}{r|}{99,011} & \multicolumn{1}{r|}{736,794} & 12,205 \\
			\hline
			\multicolumn{1}{|p{4.045em}|}{Mauritania} & 28,358 & \multicolumn{1}{r|}{9,644} & \multicolumn{1}{r|}{83,384} & 28,774 & \multicolumn{1}{r|}{9,825} & \multicolumn{1}{r|}{84,268} & 417   & 29,221 & \multicolumn{1}{r|}{10,020} & \multicolumn{1}{r|}{85,211} & 863   & 29,700 & \multicolumn{1}{r|}{10,230} & \multicolumn{1}{r|}{86,221} & 1,342 \\
			\hline
			\multicolumn{1}{|p{4.045em}|}{Mexico} & 151,002 & \multicolumn{1}{r|}{44,437} & \multicolumn{1}{r|}{513,117} & 153,221 & \multicolumn{1}{r|}{45,292} & \multicolumn{1}{r|}{518,343} & 2,220 & 155,597 & \multicolumn{1}{r|}{46,210} & \multicolumn{1}{r|}{523,914} & 4,595 & 158,148 & \multicolumn{1}{r|}{47,201} & \multicolumn{1}{r|}{529,875} & 7,146 \\
			\hline
			\multicolumn{1}{|p{4.045em}|}{Micronesia (Fed. States of)} & 320   & \multicolumn{1}{r|}{105} & \multicolumn{1}{r|}{973} & 325   & \multicolumn{1}{r|}{107} & \multicolumn{1}{r|}{983} & 5     & 330   & \multicolumn{1}{r|}{109} & \multicolumn{1}{r|}{994} & 10    & 335   & \multicolumn{1}{r|}{112} & \multicolumn{1}{r|}{1,006} & 15 \\
			\hline
			\multicolumn{1}{|p{4.045em}|}{Mongolia} & 8,259 & \multicolumn{1}{r|}{2,632} & \multicolumn{1}{r|}{25,918} & 8,381 & \multicolumn{1}{r|}{2,682} & \multicolumn{1}{r|}{26,187} & 121   & 8,511 & \multicolumn{1}{r|}{2,736} & \multicolumn{1}{r|}{26,474} & 251   & 8,650 & \multicolumn{1}{r|}{2,794} & \multicolumn{1}{r|}{26,781} & 391 \\
			\hline
			\multicolumn{1}{|p{4.045em}|}{Montenegro} & 457   & \multicolumn{1}{r|}{137} & \multicolumn{1}{r|}{1,529} & 464   & \multicolumn{1}{r|}{139} & \multicolumn{1}{r|}{1,545} & 7     & 471   & \multicolumn{1}{r|}{142} & \multicolumn{1}{r|}{1,562} & 14    & 479   & \multicolumn{1}{r|}{145} & \multicolumn{1}{r|}{1,580} & 22 \\
			\hline
			\multicolumn{1}{|p{4.045em}|}{Morocco} & 71,179 & \multicolumn{1}{r|}{22,985} & \multicolumn{1}{r|}{220,422} & 72,225 & \multicolumn{1}{r|}{23,421} & \multicolumn{1}{r|}{222,725} & 1,046 & 73,345 & \multicolumn{1}{r|}{23,890} & \multicolumn{1}{r|}{225,181} & 2,166 & 74,547 & \multicolumn{1}{r|}{24,395} & \multicolumn{1}{r|}{227,811} & 3,369 \\
			\hline
			\multicolumn{1}{|p{4.045em}|}{Mozambique} & 328,481 & \multicolumn{1}{r|}{121,560} & \multicolumn{1}{r|}{887,628} & 333,310 & \multicolumn{1}{r|}{123,805} & \multicolumn{1}{r|}{897,341} & 4,829 & 338,476 & \multicolumn{1}{r|}{126,214} & \multicolumn{1}{r|}{907,714} & 9,996 & 344,026 & \multicolumn{1}{r|}{128,809} & \multicolumn{1}{r|}{918,831} & 15,545 \\
			\hline
			\multicolumn{1}{|p{4.045em}|}{Myanmar} & 123,623 & \multicolumn{1}{r|}{42,782} & \multicolumn{1}{r|}{357,219} & 125,441 & \multicolumn{1}{r|}{43,585} & \multicolumn{1}{r|}{361,022} & 1,817 & 127,385 & \multicolumn{1}{r|}{44,447} & \multicolumn{1}{r|}{365,082} & 3,762 & 129,474 & \multicolumn{1}{r|}{45,377} & \multicolumn{1}{r|}{369,430} & 5,850 \\
			\hline
			\multicolumn{1}{|p{4.045em}|}{Namibia} & 7,403 & \multicolumn{1}{r|}{2,282} & \multicolumn{1}{r|}{24,016} & 7,512 & \multicolumn{1}{r|}{2,326} & \multicolumn{1}{r|}{24,262} & 109   & 7,628 & \multicolumn{1}{r|}{2,373} & \multicolumn{1}{r|}{24,525} & 225   & 7,753 & \multicolumn{1}{r|}{2,423} & \multicolumn{1}{r|}{24,806} & 350 \\
			\hline
			\multicolumn{1}{|p{4.045em}|}{Nepal} & 88,023 & \multicolumn{1}{r|}{32,010} & \multicolumn{1}{r|}{242,046} & 89,317 & \multicolumn{1}{r|}{32,605} & \multicolumn{1}{r|}{244,667} & 1,294 & 90,701 & \multicolumn{1}{r|}{33,244} & \multicolumn{1}{r|}{247,465} & 2,679 & 92,188 & \multicolumn{1}{r|}{33,932} & \multicolumn{1}{r|}{250,463} & 4,166 \\
			\hline
			\multicolumn{1}{|p{4.045em}|}{Nicaragua} & 16,495 & \multicolumn{1}{r|}{5,553} & \multicolumn{1}{r|}{48,995} & 16,738 & \multicolumn{1}{r|}{5,658} & \multicolumn{1}{r|}{49,515} & 242   & 16,997 & \multicolumn{1}{r|}{5,770} & \multicolumn{1}{r|}{50,069} & 502   & 17,276 & \multicolumn{1}{r|}{5,891} & \multicolumn{1}{r|}{50,663} & 781 \\
			\hline
			\multicolumn{1}{|p{4.045em}|}{Niger} & 461,338 & \multicolumn{1}{r|}{171,118} & \multicolumn{1}{r|}{1,243,775} & 468,120 & \multicolumn{1}{r|}{174,273} & \multicolumn{1}{r|}{1,257,434} & 6,782 & 475,377 & \multicolumn{1}{r|}{177,657} & \multicolumn{1}{r|}{1,272,020} & 14,039 & 483,171 & \multicolumn{1}{r|}{181,302} & \multicolumn{1}{r|}{1,287,654} & 21,833 \\
			\hline
			\multicolumn{1}{|p{4.045em}|}{Nigeria} & 1,503,219 & \multicolumn{1}{r|}{497,646} & \multicolumn{1}{r|}{4,540,714} & 1,525,317 & \multicolumn{1}{r|}{507,077} & \multicolumn{1}{r|}{4,588,238} & 22,098 & 1,548,962 & \multicolumn{1}{r|}{517,205} & \multicolumn{1}{r|}{4,638,937} & 45,743 & 1,574,358 & \multicolumn{1}{r|}{528,124} & \multicolumn{1}{r|}{4,693,221} & 71,139 \\
			\hline
			\multicolumn{1}{|p{4.045em}|}{North Macedonia} & 1,505 & \multicolumn{1}{r|}{469} & \multicolumn{1}{r|}{4,825} & 1,527 & \multicolumn{1}{r|}{478} & \multicolumn{1}{r|}{4,875} & 22    & 1,551 & \multicolumn{1}{r|}{488} & \multicolumn{1}{r|}{4,928} & 46    & 1,576 & \multicolumn{1}{r|}{498} & \multicolumn{1}{r|}{4,985} & 71 \\
			\hline
			\multicolumn{1}{|p{4.045em}|}{Pakistan} & 1,054,683 & \multicolumn{1}{r|}{371,239} & \multicolumn{1}{r|}{2,996,334} & 1,070,187 & \multicolumn{1}{r|}{378,185} & \multicolumn{1}{r|}{3,028,413} & 15,505 & 1,086,777 & \multicolumn{1}{r|}{385,641} & \multicolumn{1}{r|}{3,062,651} & 32,094 & 1,104,595 & \multicolumn{1}{r|}{393,676} & \multicolumn{1}{r|}{3,099,329} & 49,912 \\
			\hline
			\multicolumn{1}{|p{4.045em}|}{Papua New Guinea} & 32,868 & \multicolumn{1}{r|}{10,947} & \multicolumn{1}{r|}{98,689} & 33,351 & \multicolumn{1}{r|}{11,154} & \multicolumn{1}{r|}{99,722} & 483   & 33,868 & \multicolumn{1}{r|}{11,377} & \multicolumn{1}{r|}{100,823} & 1,000 & 34,424 & \multicolumn{1}{r|}{11,617} & \multicolumn{1}{r|}{102,002} & 1,555 \\
			\hline
			\multicolumn{1}{|p{4.045em}|}{Paraguay} & 12,704 & \multicolumn{1}{r|}{3,950} & \multicolumn{1}{r|}{40,860} & 12,891 & \multicolumn{1}{r|}{4,025} & \multicolumn{1}{r|}{41,283} & 187   & 13,091 & \multicolumn{1}{r|}{4,106} & \multicolumn{1}{r|}{41,733} & 387   & 13,305 & \multicolumn{1}{r|}{4,193} & \multicolumn{1}{r|}{42,216} & 601 \\
			\hline
			\multicolumn{1}{|p{4.045em}|}{Peru} & 46,296 & \multicolumn{1}{r|}{14,179} & \multicolumn{1}{r|}{151,157} & 46,976 & \multicolumn{1}{r|}{14,451} & \multicolumn{1}{r|}{152,711} & 681   & 47,704 & \multicolumn{1}{r|}{14,742} & \multicolumn{1}{r|}{154,368} & 1,409 & 48,486 & \multicolumn{1}{r|}{15,056} & \multicolumn{1}{r|}{156,142} & 2,191 \\
			\hline
			\multicolumn{1}{|p{4.045em}|}{Philippines} & 240,542 & \multicolumn{1}{r|}{78,574} & \multicolumn{1}{r|}{736,383} & 244,078 & \multicolumn{1}{r|}{80,067} & \multicolumn{1}{r|}{744,053} & 3,536 & 247,862 & \multicolumn{1}{r|}{81,671} & \multicolumn{1}{r|}{752,234} & 7,320 & 251,925 & \multicolumn{1}{r|}{83,400} & \multicolumn{1}{r|}{760,993} & 11,384 \\
			\hline
			\multicolumn{1}{|p{4.045em}|}{Republic of Moldova} & 3,073 & \multicolumn{1}{r|}{998} & \multicolumn{1}{r|}{9,467} & 3,118 & \multicolumn{1}{r|}{1,016} & \multicolumn{1}{r|}{9,565} & 45    & 3,166 & \multicolumn{1}{r|}{1,037} & \multicolumn{1}{r|}{9,671} & 94    & 3,218 & \multicolumn{1}{r|}{1,059} & \multicolumn{1}{r|}{9,783} & 145 \\
			\hline
			\multicolumn{1}{|p{4.045em}|}{Russian Federation} & 100,190 & \multicolumn{1}{r|}{29,103} & \multicolumn{1}{r|}{344,916} & 101,663 & \multicolumn{1}{r|}{29,663} & \multicolumn{1}{r|}{348,426} & 1,473 & 103,239 & \multicolumn{1}{r|}{30,265} & \multicolumn{1}{r|}{352,168} & 3,049 & 104,932 & \multicolumn{1}{r|}{30,914} & \multicolumn{1}{r|}{356,172} & 4,741 \\
			\hline
			\multicolumn{1}{|p{4.045em}|}{Rwanda} & 91,223 & \multicolumn{1}{r|}{33,071} & \multicolumn{1}{r|}{251,630} & 92,564 & \multicolumn{1}{r|}{33,686} & \multicolumn{1}{r|}{254,348} & 1,341 & 93,999 & \multicolumn{1}{r|}{34,347} & \multicolumn{1}{r|}{257,250} & 2,776 & 95,540 & \multicolumn{1}{r|}{35,059} & \multicolumn{1}{r|}{260,360} & 4,317 \\
			\hline
			\multicolumn{1}{|p{4.045em}|}{Saint Lucia} & 134   & \multicolumn{1}{r|}{40} & \multicolumn{1}{r|}{452} & 136   & \multicolumn{1}{r|}{40} & \multicolumn{1}{r|}{456} & 2     & 138   & \multicolumn{1}{r|}{41} & \multicolumn{1}{r|}{461} & 4     & 140   & \multicolumn{1}{r|}{42} & \multicolumn{1}{r|}{466} & 6 \\
			\hline
			\multicolumn{1}{|p{4.045em}|}{Saint Vincent and the Grenadines} & 115   & \multicolumn{1}{r|}{35} & \multicolumn{1}{r|}{378} & 117   & \multicolumn{1}{r|}{36} & \multicolumn{1}{r|}{382} & 2     & 119   & \multicolumn{1}{r|}{37} & \multicolumn{1}{r|}{386} & 4     & 121   & \multicolumn{1}{r|}{37} & \multicolumn{1}{r|}{390} & 5 \\
			\hline
			\multicolumn{1}{|p{4.045em}|}{Samoa} & 740   & \multicolumn{1}{r|}{236} & \multicolumn{1}{r|}{2,322} & 751   & \multicolumn{1}{r|}{241} & \multicolumn{1}{r|}{2,346} & 11    & 763   & \multicolumn{1}{r|}{245} & \multicolumn{1}{r|}{2,371} & 23    & 776   & \multicolumn{1}{r|}{251} & \multicolumn{1}{r|}{2,399} & 35 \\
			\hline
			\multicolumn{1}{|p{4.045em}|}{Sao Tome and Principe} & 1,419 & \multicolumn{1}{r|}{495} & \multicolumn{1}{r|}{4,064} & 1,440 & \multicolumn{1}{r|}{505} & \multicolumn{1}{r|}{4,107} & 21    & 1,462 & \multicolumn{1}{r|}{515} & \multicolumn{1}{r|}{4,154} & 43    & 1,486 & \multicolumn{1}{r|}{525} & \multicolumn{1}{r|}{4,203} & 67 \\
			\hline
			\multicolumn{1}{|p{4.045em}|}{Senegal} & 114,939 & \multicolumn{1}{r|}{39,655} & \multicolumn{1}{r|}{333,149} & 116,629 & \multicolumn{1}{r|}{40,400} & \multicolumn{1}{r|}{336,690} & 1,690 & 118,437 & \multicolumn{1}{r|}{41,200} & \multicolumn{1}{r|}{340,469} & 3,498 & 120,379 & \multicolumn{1}{r|}{42,062} & \multicolumn{1}{r|}{344,516} & 5,439 \\
			\hline
			\multicolumn{1}{|p{4.045em}|}{Serbia} & 5,194 & \multicolumn{1}{r|}{1,579} & \multicolumn{1}{r|}{17,091} & 5,271 & \multicolumn{1}{r|}{1,609} & \multicolumn{1}{r|}{17,269} & 76    & 5,352 & \multicolumn{1}{r|}{1,641} & \multicolumn{1}{r|}{17,458} & 158   & 5,440 & \multicolumn{1}{r|}{1,676} & \multicolumn{1}{r|}{17,660} & 246 \\
			\hline
			\multicolumn{1}{|p{4.045em}|}{Sierra Leone} & 71,002 & \multicolumn{1}{r|}{26,707} & \multicolumn{1}{r|}{188,764} & 72,046 & \multicolumn{1}{r|}{27,198} & \multicolumn{1}{r|}{190,842} & 1,044 & 73,163 & \multicolumn{1}{r|}{27,726} & \multicolumn{1}{r|}{193,062} & 2,161 & 74,362 & \multicolumn{1}{r|}{28,294} & \multicolumn{1}{r|}{195,442} & 3,360 \\
			\hline
			\multicolumn{1}{|p{4.045em}|}{Solomon Islands} & 4,201 & \multicolumn{1}{r|}{1,453} & \multicolumn{1}{r|}{12,150} & 4,263 & \multicolumn{1}{r|}{1,480} & \multicolumn{1}{r|}{12,279} & 62    & 4,329 & \multicolumn{1}{r|}{1,509} & \multicolumn{1}{r|}{12,416} & 128   & 4,400 & \multicolumn{1}{r|}{1,541} & \multicolumn{1}{r|}{12,563} & 199 \\
			\hline
			\multicolumn{1}{|p{4.045em}|}{Somalia} & 173,482 & \multicolumn{1}{r|}{53,816} & \multicolumn{1}{r|}{559,233} & 176,032 & \multicolumn{1}{r|}{54,802} & \multicolumn{1}{r|}{565,442} & 2,550 & 178,761 & \multicolumn{1}{r|}{55,859} & \multicolumn{1}{r|}{572,072} & 5,279 & 181,691 & \multicolumn{1}{r|}{56,998} & \multicolumn{1}{r|}{579,178} & 8,210 \\
			\hline
			\multicolumn{1}{|p{4.045em}|}{South Africa} & 99,249 & \multicolumn{1}{r|}{29,951} & \multicolumn{1}{r|}{328,878} & 100,708 & \multicolumn{1}{r|}{30,525} & \multicolumn{1}{r|}{332,249} & 1,459 & 102,269 & \multicolumn{1}{r|}{31,142} & \multicolumn{1}{r|}{335,844} & 3,020 & 103,946 & \multicolumn{1}{r|}{31,807} & \multicolumn{1}{r|}{339,691} & 4,697 \\
			\hline
			\multicolumn{1}{|p{4.045em}|}{South Sudan} & 97,763 & \multicolumn{1}{r|}{35,661} & \multicolumn{1}{r|}{268,011} & 99,200 & \multicolumn{1}{r|}{36,325} & \multicolumn{1}{r|}{270,904} & 1,437 & 100,737 & \multicolumn{1}{r|}{37,038} & \multicolumn{1}{r|}{273,993} & 2,975 & 102,389 & \multicolumn{1}{r|}{37,805} & \multicolumn{1}{r|}{277,302} & 4,627 \\
			\hline
			\multicolumn{1}{|p{4.045em}|}{Sri Lanka} & 33,501 & \multicolumn{1}{r|}{10,656} & \multicolumn{1}{r|}{105,320} & 33,994 & \multicolumn{1}{r|}{10,859} & \multicolumn{1}{r|}{106,418} & 492   & 34,521 & \multicolumn{1}{r|}{11,076} & \multicolumn{1}{r|}{107,589} & 1,019 & 35,087 & \multicolumn{1}{r|}{11,311} & \multicolumn{1}{r|}{108,842} & 1,585 \\
			\hline
			\multicolumn{1}{|p{4.045em}|}{Sudan} & 256,024 & \multicolumn{1}{r|}{86,492} & \multicolumn{1}{r|}{757,851} & 259,787 & \multicolumn{1}{r|}{88,122} & \multicolumn{1}{r|}{765,863} & 3,764 & 263,814 & \multicolumn{1}{r|}{89,872} & \multicolumn{1}{r|}{774,412} & 7,791 & 268,140 & \multicolumn{1}{r|}{91,758} & \multicolumn{1}{r|}{783,567} & 12,116 \\
			\hline
			\multicolumn{1}{|p{4.045em}|}{Suriname} & 809   & \multicolumn{1}{r|}{243} & \multicolumn{1}{r|}{2,697} & 821   & \multicolumn{1}{r|}{247} & \multicolumn{1}{r|}{2,725} & 12    & 834   & \multicolumn{1}{r|}{252} & \multicolumn{1}{r|}{2,754} & 25    & 847   & \multicolumn{1}{r|}{258} & \multicolumn{1}{r|}{2,786} & 38 \\
			\hline
			\multicolumn{1}{|p{4.045em}|}{Syrian Arab Republic} & 39,592 & \multicolumn{1}{r|}{11,602} & \multicolumn{1}{r|}{135,111} & 40,174 & \multicolumn{1}{r|}{11,820} & \multicolumn{1}{r|}{136,548} & 582   & 40,797 & \multicolumn{1}{r|}{12,054} & \multicolumn{1}{r|}{138,082} & 1,205 & 41,466 & \multicolumn{1}{r|}{12,306} & \multicolumn{1}{r|}{139,724} & 1,874 \\
			\hline
			\multicolumn{1}{|p{4.045em}|}{Tajikistan} & 46,998 & \multicolumn{1}{r|}{16,668} & \multicolumn{1}{r|}{132,524} & 47,689 & \multicolumn{1}{r|}{16,979} & \multicolumn{1}{r|}{133,949} & 691   & 48,429 & \multicolumn{1}{r|}{17,312} & \multicolumn{1}{r|}{135,471} & 1,430 & 49,223 & \multicolumn{1}{r|}{17,672} & \multicolumn{1}{r|}{137,100} & 2,224 \\
			\hline
			\multicolumn{1}{|p{4.045em}|}{Thailand} & 52,894 & \multicolumn{1}{r|}{16,314} & \multicolumn{1}{r|}{171,499} & 53,672 & \multicolumn{1}{r|}{16,626} & \multicolumn{1}{r|}{173,261} & 778   & 54,504 & \multicolumn{1}{r|}{16,962} & \multicolumn{1}{r|}{175,139} & 1,610 & 55,397 & \multicolumn{1}{r|}{17,323} & \multicolumn{1}{r|}{177,150} & 2,503 \\
			\hline
			\multicolumn{1}{|p{4.045em}|}{Timor-Leste} & 7,888 & \multicolumn{1}{r|}{2,833} & \multicolumn{1}{r|}{21,967} & 8,004 & \multicolumn{1}{r|}{2,886} & \multicolumn{1}{r|}{22,204} & 116   & 8,129 & \multicolumn{1}{r|}{2,942} & \multicolumn{1}{r|}{22,458} & 240   & 8,262 & \multicolumn{1}{r|}{3,003} & \multicolumn{1}{r|}{22,729} & 373 \\
			\hline
			\multicolumn{1}{|p{4.045em}|}{Togo} & 67,490 & \multicolumn{1}{r|}{24,571} & \multicolumn{1}{r|}{185,380} & 68,482 & \multicolumn{1}{r|}{25,025} & \multicolumn{1}{r|}{187,402} & 992   & 69,544 & \multicolumn{1}{r|}{25,513} & \multicolumn{1}{r|}{189,562} & 2,054 & 70,684 & \multicolumn{1}{r|}{26,039} & \multicolumn{1}{r|}{191,876} & 3,194 \\
			\hline
			\multicolumn{1}{|p{4.045em}|}{Tonga} & 298   & \multicolumn{1}{r|}{94} & \multicolumn{1}{r|}{940} & 302   & \multicolumn{1}{r|}{96} & \multicolumn{1}{r|}{950} & 4     & 307   & \multicolumn{1}{r|}{98} & \multicolumn{1}{r|}{960} & 9     & 312   & \multicolumn{1}{r|}{100} & \multicolumn{1}{r|}{971} & 14 \\
			\hline
			\multicolumn{1}{|p{4.045em}|}{Tunisia} & 18,764 & \multicolumn{1}{r|}{5,945} & \multicolumn{1}{r|}{59,217} & 19,039 & \multicolumn{1}{r|}{6,059} & \multicolumn{1}{r|}{59,830} & 276   & 19,335 & \multicolumn{1}{r|}{6,181} & \multicolumn{1}{r|}{60,484} & 571   & 19,652 & \multicolumn{1}{r|}{6,312} & \multicolumn{1}{r|}{61,184} & 888 \\
			\hline
			\multicolumn{1}{|p{4.045em}|}{Turkey} & 68,971 & \multicolumn{1}{r|}{19,652} & \multicolumn{1}{r|}{242,060} & 69,985 & \multicolumn{1}{r|}{20,031} & \multicolumn{1}{r|}{244,522} & 1,014 & 71,070 & \multicolumn{1}{r|}{20,437} & \multicolumn{1}{r|}{247,147} & 2,099 & 72,235 & \multicolumn{1}{r|}{20,876} & \multicolumn{1}{r|}{249,955} & 3,264 \\
			\hline
			\multicolumn{1}{|p{4.045em}|}{Turkmenistan} & 10,026 & \multicolumn{1}{r|}{3,057} & \multicolumn{1}{r|}{32,882} & 10,174 & \multicolumn{1}{r|}{3,116} & \multicolumn{1}{r|}{33,219} & 147   & 10,331 & \multicolumn{1}{r|}{3,179} & \multicolumn{1}{r|}{33,580} & 305   & 10,501 & \multicolumn{1}{r|}{3,246} & \multicolumn{1}{r|}{33,965} & 474 \\
			\hline
			\multicolumn{1}{|p{4.045em}|}{Uganda} & 415,087 & \multicolumn{1}{r|}{149,123} & \multicolumn{1}{r|}{1,155,405} & 421,189 & \multicolumn{1}{r|}{151,906} & \multicolumn{1}{r|}{1,167,830} & 6,102 & 427,718 & \multicolumn{1}{r|}{154,893} & \multicolumn{1}{r|}{1,181,093} & 12,631 & 434,731 & \multicolumn{1}{r|}{158,111} & \multicolumn{1}{r|}{1,195,303} & 19,644 \\
			\hline
			\multicolumn{1}{|p{4.045em}|}{Ukraine} & 33,813 & \multicolumn{1}{r|}{10,979} & \multicolumn{1}{r|}{104,134} & 34,310 & \multicolumn{1}{r|}{11,187} & \multicolumn{1}{r|}{105,228} & 497   & 34,842 & \multicolumn{1}{r|}{11,410} & \multicolumn{1}{r|}{106,395} & 1,029 & 35,413 & \multicolumn{1}{r|}{11,650} & \multicolumn{1}{r|}{107,645} & 1,600 \\
			\hline
			\multicolumn{1}{|p{4.045em}|}{United Republic of Tanzania} & 523,317 & \multicolumn{1}{r|}{187,417} & \multicolumn{1}{r|}{1,461,240} & 531,010 & \multicolumn{1}{r|}{190,917} & \multicolumn{1}{r|}{1,476,931} & 7,693 & 539,241 & \multicolumn{1}{r|}{194,674} & \multicolumn{1}{r|}{1,493,681} & 15,925 & 548,083 & \multicolumn{1}{r|}{198,723} & \multicolumn{1}{r|}{1,511,625} & 24,766 \\
			\hline
			\multicolumn{1}{|p{4.045em}|}{Uzbekistan} & 71,320 & \multicolumn{1}{r|}{23,685} & \multicolumn{1}{r|}{214,757} & 72,368 & \multicolumn{1}{r|}{24,132} & \multicolumn{1}{r|}{217,024} & 1,048 & 73,490 & \multicolumn{1}{r|}{24,611} & \multicolumn{1}{r|}{219,441} & 2,170 & 74,695 & \multicolumn{1}{r|}{25,128} & \multicolumn{1}{r|}{222,031} & 3,375 \\
			\hline
			\multicolumn{1}{|p{4.045em}|}{Vanuatu} & 1,234 & \multicolumn{1}{r|}{406} & \multicolumn{1}{r|}{3,753} & 1,252 & \multicolumn{1}{r|}{413} & \multicolumn{1}{r|}{3,793} & 18    & 1,272 & \multicolumn{1}{r|}{422} & \multicolumn{1}{r|}{3,835} & 38    & 1,292 & \multicolumn{1}{r|}{431} & \multicolumn{1}{r|}{3,879} & 58 \\
			\hline
			\multicolumn{1}{|p{4.045em}|}{Venezuela (Bolivarian Republic of)} & 39,457 & \multicolumn{1}{r|}{10,678} & \multicolumn{1}{r|}{145,805} & 40,037 & \multicolumn{1}{r|}{10,877} & \multicolumn{1}{r|}{147,375} & 580   & 40,658 & \multicolumn{1}{r|}{11,090} & \multicolumn{1}{r|}{149,051} & 1,201 & 41,324 & \multicolumn{1}{r|}{11,321} & \multicolumn{1}{r|}{150,846} & 1,867 \\
			\hline
			\multicolumn{1}{|p{4.045em}|}{Viet Nam} & 193,749 & \multicolumn{1}{r|}{65,629} & \multicolumn{1}{r|}{571,977} & 196,597 & \multicolumn{1}{r|}{66,863} & \multicolumn{1}{r|}{578,053} & 2,848 & 199,644 & \multicolumn{1}{r|}{68,187} & \multicolumn{1}{r|}{584,536} & 5,896 & 202,918 & \multicolumn{1}{r|}{69,614} & \multicolumn{1}{r|}{591,481} & 9,169 \\
			\hline
			\multicolumn{1}{|p{4.045em}|}{Yemen} & 188,879 & \multicolumn{1}{r|}{69,331} & \multicolumn{1}{r|}{514,566} & 191,656 & \multicolumn{1}{r|}{70,618} & \multicolumn{1}{r|}{520,149} & 2,777 & 194,627 & \multicolumn{1}{r|}{71,999} & \multicolumn{1}{r|}{526,110} & 5,748 & 197,818 & \multicolumn{1}{r|}{73,487} & \multicolumn{1}{r|}{532,498} & 8,939 \\
			\hline
			\multicolumn{1}{|p{4.045em}|}{Zambia} & 125,984 & \multicolumn{1}{r|}{43,264} & \multicolumn{1}{r|}{366,868} & 127,836 & \multicolumn{1}{r|}{44,079} & \multicolumn{1}{r|}{370,745} & 1,852 & 129,818 & \multicolumn{1}{r|}{44,955} & \multicolumn{1}{r|}{374,883} & 3,834 & 131,946 & \multicolumn{1}{r|}{45,898} & \multicolumn{1}{r|}{379,313} & 5,962 \\
			\hline
			\multicolumn{1}{|p{4.045em}|}{Zimbabwe} & 81,231 & \multicolumn{1}{r|}{28,492} & \multicolumn{1}{r|}{231,589} & 82,425 & \multicolumn{1}{r|}{29,026} & \multicolumn{1}{r|}{234,066} & 1,194 & 83,703 & \multicolumn{1}{r|}{29,598} & \multicolumn{1}{r|}{236,710} & 2,472 & 85,075 & \multicolumn{1}{r|}{30,215} & \multicolumn{1}{r|}{239,542} & 3,844 \\
			\hline
			\textbf{Total} & \textbf{19,250,634} &       &       & \textbf{19,533,631} &       &       & \textbf{282,996} & \textbf{19,836,436} &       &       & \textbf{585,802} & \textbf{20,161,661} &       &       & \textbf{911,026} \\
			
			\hline
			
		\end{longtable}%
		\begin{flushleft} 
			Source: Authors’ elaboration
		\end{flushleft}
	\end{center}
\end{landscape}


\end{document}
