# Supplementary material for: Estimated impact of the 2020 economic downturn on under-5 mortality for 129 countries
Source: PLoS One. 2022 Feb 23;17(2):e0263245. doi: 10.1371/journal.pone.0263245 (PMC8865697; doi:10.1371/journal.pone.0263245)
Supplement: S6 Appendix — (ZIP) [file pone.0263245.s006.zip › S6 Appendix.tex]

\documentclass[10pt,letterpaper]{article}
\usepackage[top=0.85in,left=2.75in,footskip=0.75in]{geometry}

% amsmath and amssymb packages, useful for mathematical formulas and symbols
\usepackage{amsmath,amssymb}

% Use adjustwidth environment to exceed column width (see example table in text)
\usepackage{changepage}

% Use Unicode characters when possible
\usepackage[utf8x]{inputenc}

% textcomp package and marvosym package for additional characters
\usepackage{textcomp,marvosym}

% cite package, to clean up citations in the main text. Do not remove.
\usepackage{cite}

% Use nameref to cite supporting information files (see Supporting Information section for more info)
\usepackage{nameref,hyperref}

% line numbers
\usepackage[right]{lineno}

% ligatures disabled
\usepackage{microtype}
\DisableLigatures[f]{encoding = *, family = * }

% color can be used to apply background shading to table cells only
\usepackage[table]{xcolor}

% array package and thick rules for tables
\usepackage{array}

\usepackage[T1]{fontenc}
\usepackage{lmodern}

% create "+" rule type for thick vertical lines
\newcolumntype{+}{!{\vrule width 2pt}}

% create \thickcline for thick horizontal lines of variable length
\newlength\savedwidth
\newcommand\thickcline[1]{%
	\noalign{\global\savedwidth\arrayrulewidth\global\arrayrulewidth 2pt}%
	\cline{#1}%
	\noalign{\vskip\arrayrulewidth}%
	\noalign{\global\arrayrulewidth\savedwidth}%
}

% \thickhline command for thick horizontal lines that span the table
\newcommand\thickhline{\noalign{\global\savedwidth\arrayrulewidth\global\arrayrulewidth 2pt}%
	\hline
	\noalign{\global\arrayrulewidth\savedwidth}}


% Remove comment for double spacing
%\usepackage{setspace} 
%\doublespacing

% Text layout
\raggedright
\setlength{\parindent}{0.5cm}
\textwidth 5.25in 
\textheight 8.75in

% Bold the 'Figure #' in the caption and separate it from the title/caption with a period
% Captions will be left justified
\usepackage[aboveskip=1pt,labelfont=bf,labelsep=period,justification=raggedright,singlelinecheck=off]{caption}
\renewcommand{\figurename}{Fig}

% Use the PLoS provided BiBTeX style
\bibliographystyle{plos2015}

% Remove brackets from numbering in List of References
\makeatletter
\renewcommand{\@biblabel}[1]{\quad#1.}
\makeatother

%LONG TABLE
\usepackage{pdflscape}
\usepackage{longtable}
\usepackage{multirow}
\usepackage{siunitx}
\usepackage{booktabs}
\usepackage{makecell}

% Header and Footer with logo
\usepackage{lastpage,fancyhdr,graphicx}
\usepackage{epstopdf}
%\pagestyle{myheadings}
\pagestyle{fancy}
\fancyhf{}
%\setlength{\headheight}{27.023pt}
%\lhead{\includegraphics[width=2.0in]{PLOS-submission.eps}}
\rfoot{\thepage/\pageref{LastPage}}
\renewcommand{\headrulewidth}{0pt}
\renewcommand{\footrule}{\hrule height 2pt \vspace{2mm}}
\fancyheadoffset[L]{2.25in}
\fancyfootoffset[L]{2.25in}
\lfoot{\today}

%% Include all macros below

\newcommand{\lorem}{{\bf LOREM}}
\newcommand{\ipsum}{{\bf IPSUM}}

%% END MACROS SECTION


\begin{document}
\paragraph{S6 Appendix}\label{App:Tab4}\label{S6 Appendix}
\textbf{}
\begin{table}[!ht]
	\begin{adjustwidth}{-2.25in}{0in} % Comment out/remove adjustwidth environment if table fits in text column.
		\centering
		\caption*{
			{\bf Estimated Under-5 Lives Lost from 2020 Downturns Scaled from 5\% to 15\%.}}
		\begin{tabular}{|p{7.725em}|c|c|c|c|}
			\hline
			\multicolumn{1}{|c|}{\multirow{2}[4]{*}{}} & \multicolumn{1}{p{4.045em}|}{\textbf{Scenario 1}} & \multicolumn{1}{p{4.045em}|}{\textbf{Scenario 2}} & \multicolumn{1}{p{4.045em}|}{\textbf{Scenario 3}} & \multicolumn{1}{p{4.045em}|}{\textbf{Scenario 4}} \\
			\cmidrule{2-5}    \multicolumn{1}{|c|}{} & \multicolumn{1}{p{4.045em}|}{\textbf{No Downturn}} & \multicolumn{1}{p{4.045em}|}{\textbf{5\% Downturn}} & \multicolumn{1}{p{4.045em}|}{\textbf{10\% Downturn}} & \multicolumn{1}{p{4.045em}|}{\textbf{15\% Downturn}} \\
			\hline
			\multicolumn{1}{|c|}{Country} & \multicolumn{1}{p{4.045em}|}{Under-5 mortality rate per 100 } & \multicolumn{1}{p{4.045em}|}{Under-5 mortality rate per 100 } & \multicolumn{1}{p{4.045em}|}{Under-5 mortality rate per 100 } & \multicolumn{1}{p{4.045em}|}{Under-5 mortality rate per 100 } \\
			\hline
			Burundi & 9.68  & 9.82  & 9.97  & 10.14 \\
			\hline
			Niger & 9.64  & 9.78  & 9.93  & 10.09 \\
			\hline
			Democratic Republic of the Congo & 8.77  & 8.9   & 9.04  & 9.18 \\
			\hline
			Central African Republic & 7.33  & 7.44  & 7.55  & 7.68 \\
			\hline
			Mali  & 7.15  & 7.26  & 7.37  & 7.49 \\
			\hline
			Chad  & 6.54  & 6.63  & 6.73  & 6.84 \\
			\hline
			Mozambique & 6.37  & 6.46  & 6.56  & 6.67 \\
			\hline
			Burkina Faso & 6.3   & 6.4   & 6.5   & 6.6 \\
			\hline
			Somalia & 6.14  & 6.23  & 6.32  & 6.43 \\
			\hline
			Sierra Leone & 6.13  & 6.22  & 6.31  & 6.42 \\
			\hline
		\end{tabular}%
		\begin{flushleft} 
			Source: Authors’ elaboration
		\end{flushleft}
		
	\end{adjustwidth}
\end{table}


\end{document}
